# Supplementary material for: Role of DNA methylation in the relationship between glioma risk factors and glioma incidence: a two-step Mendelian randomization study
Source: Sci Rep. 2023 Apr 21;13:6590. doi: 10.1038/s41598-023-33621-1 (PMC10121678; doi:10.1038/s41598-023-33621-1)
Supplement: Supplementary file 1 — Supplementary Information. [file 41598_2023_33621_MOESM1_ESM.xlsx]

## Sheet: 1.1
outcome	exposure	method	nsnp	b	se	lo_ci	up_ci	or	or_lci95	or_uci95	p-adj	FDR < 0.05	SNP	h4 > 0.8	h4 > 0.7	Steiger
Glioma	cg25353384	Wald ratio	1	-4.44835	0.270018	-4.97759	-3.91912	0.0116978	0.00689066	0.0198586	7.55851e-56	TRUE	rs4449583	FALSE	FALSE	TRUE
Glioma	cg09508356	Wald ratio	1	-4.00843	0.282371	-4.56188	-3.45499	0.0181618	0.0104424	0.0315877	6.55811e-41	TRUE	rs200878815	FALSE	FALSE	TRUE
Glioma	cg13924604	Wald ratio	1	-1.65084	0.116292	-1.87878	-1.42291	0.191888	0.152777	0.241012	4.37207e-41	TRUE	rs2736100	FALSE	FALSE	TRUE
Glioma	cg00624418	Wald ratio	1	-2.0826	0.146707	-2.37015	-1.79505	0.124606	0.0934671	0.166118	3.27906e-41	TRUE	rs2736100	FALSE	FALSE	TRUE
Glioma	cg00728907	Wald ratio	1	-2.64108	0.186049	-3.00574	-2.27643	0.071284	0.0495022	0.10265	2.62324e-41	TRUE	rs2736100	FALSE	FALSE	FALSE
Glioma	cg20513976	Wald ratio	1	-0.771409	0.056582	-0.882309	-0.660508	0.462361	0.413826	0.516589	5.67878e-38	TRUE	rs2297440	FALSE	FALSE	TRUE
Glioma	cg10615591	Wald ratio	1	0.778682	0.0576215	0.665744	0.89162	2.1786	1.94594	2.43908	2.49407e-37	TRUE	rs2236506	FALSE	FALSE	TRUE
Glioma	cg07695604	Wald ratio	1	2.40994	0.178332	2.06041	2.75947	11.1333	7.84917	15.7915	2.18231e-37	TRUE	rs2236506	FALSE	FALSE	FALSE
Glioma	cg04013159	Wald ratio	1	-0.821003	0.0637034	-0.945862	-0.696144	0.43999	0.388345	0.498504	7.87369e-34	TRUE	rs192454833	FALSE	FALSE	TRUE
Glioma	cg22961457	Wald ratio	1	0.69856	0.0544991	0.591742	0.805378	2.01086	1.80713	2.23754	1.75292e-33	TRUE	rs3761124	FALSE	FALSE	TRUE
Glioma	cg04524431	Wald ratio	1	-1.20331	0.0962049	-1.39187	-1.01475	0.300198	0.248609	0.362493	8.27602e-32	TRUE	rs7713218	FALSE	FALSE	TRUE
Glioma	cg23211257	Wald ratio	1	1.44897	0.115845	1.22191	1.67602	4.25872	3.39367	5.34427	7.58635e-32	TRUE	rs7713218	FALSE	FALSE	TRUE
Glioma	cg12064459	Wald ratio	1	2.10526	0.17308	1.76602	2.4445	8.20923	5.84755	11.5247	5.03411e-30	TRUE	rs1291209	FALSE	FALSE	TRUE
Glioma	cg00811166	Wald ratio	1	-2.22573	0.183585	-2.58556	-1.86591	0.107988	0.0753539	0.154756	7.59799e-30	TRUE	rs2853676	FALSE	FALSE	FALSE
Glioma	cg12413156	Wald ratio	1	-0.675676	0.0566018	-0.786615	-0.564736	0.508812	0.455383	0.56851	6.77936e-29	TRUE	rs2750480	FALSE	FALSE	TRUE
Glioma	cg05325480	Wald ratio	1	1.93266	0.162532	1.6141	2.25122	6.90787	5.02335	9.49936	1.10946e-28	TRUE	rs1758205	FALSE	FALSE	TRUE
Glioma	cg03873930	Wald ratio	1	-1.39367	0.118033	-1.62501	-1.16232	0.248163	0.196909	0.312758	2.82754e-28	TRUE	rs2253823	FALSE	FALSE	TRUE
Glioma	cg09289359	Wald ratio	1	1.14301	0.122949	0.90203	1.38399	3.1362	2.4646	3.9908	1.08404e-16	TRUE	rs55982832	FALSE	FALSE	TRUE
Glioma	cg12399224	Wald ratio	1	0.611887	0.068613	0.477406	0.746368	1.84391	1.61189	2.10933	3.36373e-15	TRUE	rs2315654	FALSE	FALSE	TRUE
Glioma	cg20041612	Wald ratio	1	-1.72634	0.201146	-2.12059	-1.33209	0.177935	0.119961	0.263924	6.24443e-14	TRUE	rs11979158	FALSE	FALSE	TRUE
Glioma	cg00555268	Wald ratio	1	2.21952	0.265361	1.69941	2.73963	9.2029	5.47073	15.4812	3.87935e-13	TRUE	rs6090460	FALSE	FALSE	FALSE
Glioma	cg01458054	Wald ratio	1	-0.730591	0.0873478	-0.901792	-0.559389	0.481624	0.405842	0.571558	3.70302e-13	TRUE	rs6090460	FALSE	FALSE	TRUE
Glioma	cg20773588	Wald ratio	1	-0.927231	0.110957	-1.14471	-0.709756	0.395648	0.318317	0.491764	3.77348e-13	TRUE	rs723527	FALSE	FALSE	TRUE
Glioma	cg13648651	Wald ratio	1	1.30724	0.156523	1.00046	1.61403	3.69597	2.71953	5.02301	3.7705e-13	TRUE	rs6090461	FALSE	FALSE	TRUE
Glioma	cg10441424	Wald ratio	1	0.507735	0.0608119	0.388544	0.626927	1.66152	1.47483	1.87185	3.69658e-13	TRUE	rs1801075	FALSE	FALSE	TRUE
Glioma	cg03071102	Wald ratio	1	1.42041	0.171872	1.08354	1.75728	4.13882	2.95512	5.79665	7.26945e-13	TRUE	rs4809312	FALSE	FALSE	TRUE
Glioma	cg04625338	Wald ratio	1	1.0591	0.131773	0.800825	1.31738	2.88378	2.22738	3.73361	4.57723e-12	TRUE	rs6960438	FALSE	FALSE	TRUE
Glioma	cg03758021	Wald ratio	1	-1.2867	0.1604	-1.60108	-0.972314	0.276181	0.201678	0.378207	5.00775e-12	TRUE	rs1556456	FALSE	FALSE	TRUE
Glioma	cg19962434	Wald ratio	1	-1.60164	0.200345	-1.99432	-1.20896	0.201566	0.136107	0.298506	6.04048e-12	TRUE	rs3787112	FALSE	FALSE	TRUE
Glioma	cg18198734	Wald ratio	1	-1.20515	0.151027	-1.50117	-0.909142	0.299646	0.22287	0.40287	6.5772e-12	TRUE	rs17884306	FALSE	FALSE	TRUE
Glioma	cg06226150	Wald ratio	1	0.873452	0.11747	0.64321	1.10369	2.39516	1.90258	3.01528	4.52123e-10	TRUE	rs6011014	FALSE	FALSE	TRUE
Glioma	cg01176363	Wald ratio	1	0.377227	0.050826	0.277608	0.476846	1.45824	1.31997	1.61099	4.85279e-10	TRUE	rs80300975	FALSE	FALSE	TRUE
Glioma	cg09982321	Wald ratio	1	-0.449731	0.0612619	-0.569804	-0.329658	0.6378	0.565636	0.71917	8.63618e-10	TRUE	rs58626582	FALSE	FALSE	TRUE
Glioma	cg19811473	Wald ratio	1	0.708158	0.0976244	0.516814	0.899502	2.03025	1.67668	2.45838	1.60251e-09	TRUE	rs12480034	FALSE	FALSE	TRUE
Glioma	cg07062658	Wald ratio	1	-1.2688	0.174913	-1.61163	-0.925971	0.281169	0.199562	0.396147	1.55673e-09	TRUE	rs12480034	FALSE	FALSE	TRUE
Glioma	cg25143652	Wald ratio	1	-1.15408	0.160123	-1.46792	-0.840239	0.315348	0.230404	0.431607	2.13046e-09	TRUE	rs6062486	FALSE	FALSE	TRUE
Glioma	cg00599914	Wald ratio	1	-1.34065	0.188152	-1.70942	-0.971868	0.261677	0.18097	0.378376	3.77547e-09	TRUE	rs3827022	FALSE	FALSE	TRUE
Glioma	cg16989086	Wald ratio	1	-0.343254	0.048798	-0.438898	-0.24761	0.709458	0.644747	0.780665	7.09711e-09	TRUE	rs3810486	FALSE	FALSE	TRUE
Glioma	cg01190666	Wald ratio	1	-0.353816	0.0502995	-0.452403	-0.255229	0.702004	0.636098	0.774739	6.91513e-09	TRUE	rs3810486	FALSE	FALSE	TRUE
Glioma	cg04379041	Wald ratio	1	-0.659518	0.0937591	-0.843286	-0.475751	0.5171	0.430294	0.621418	6.74226e-09	TRUE	rs3810486	FALSE	FALSE	TRUE
Glioma	cg20597143	Wald ratio	1	-0.419084	0.0598726	-0.536434	-0.301734	0.657649	0.58483	0.739535	8.42382e-09	TRUE	rs2315007	FALSE	FALSE	TRUE
Glioma	cg23757825	Wald ratio	1	0.557056	0.0804226	0.399428	0.714685	1.74553	1.49097	2.04354	1.38087e-08	TRUE	rs58711464	FALSE	FALSE	TRUE
Glioma	cg06653796	Inverse variance weighted	2	-0.436237	0.0637256	-0.56114	-0.311335	0.646464	0.570559	0.732468	2.38367e-08	TRUE	rs909333	FALSE	FALSE	TRUE
Glioma	cg14396214	Wald ratio	1	-0.384047	0.0563386	-0.49447	-0.273623	0.6811	0.609894	0.760619	2.84749e-08	TRUE	rs3761123	FALSE	FALSE	TRUE
Glioma	cg13603805	Wald ratio	1	-0.443438	0.0653313	-0.571487	-0.315389	0.641826	0.564685	0.729505	3.41067e-08	TRUE	rs4796305	FALSE	FALSE	TRUE
Glioma	cg12343106	Wald ratio	1	-0.733442	0.108252	-0.945615	-0.521269	0.480253	0.38844	0.593767	3.63016e-08	TRUE	rs28699309	FALSE	FALSE	TRUE
Glioma	cg07313064	Wald ratio	1	-1.02655	0.151513	-1.32352	-0.729588	0.35824	0.266197	0.482108	3.55292e-08	TRUE	rs28699309	FALSE	FALSE	TRUE
Glioma	cg05276137	Wald ratio	1	0.680589	0.101366	0.481913	0.879266	1.97504	1.61917	2.40913	5.30046e-08	TRUE	rs6011066	FALSE	FALSE	TRUE
Glioma	cg07507493	Wald ratio	1	1.5716	0.234739	1.11151	2.03169	4.81436	3.03896	7.62697	5.9179e-08	TRUE	rs41309931	FALSE	FALSE	TRUE
Glioma	cg16702083	Wald ratio	1	-0.517349	0.0775391	-0.669326	-0.365373	0.596098	0.512054	0.693938	6.78543e-08	TRUE	rs4809324	FALSE	FALSE	TRUE
Glioma	cg01584448	Wald ratio	1	1.72666	0.261157	1.21479	2.23853	5.62186	3.3696	9.37954	1.0031e-07	TRUE	rs8046856	FALSE	TRUE	TRUE
Glioma	cg04315692	Wald ratio	1	-0.321018	0.0487181	-0.416505	-0.22553	0.725411	0.659347	0.798093	1.14347e-07	TRUE	rs498872	FALSE	FALSE	TRUE
Glioma	cg20510012	Wald ratio	1	-0.952868	0.144609	-1.2363	-0.669435	0.385633	0.290457	0.511998	1.12189e-07	TRUE	rs498872	FALSE	FALSE	TRUE
Glioma	cg05926943	Wald ratio	1	-0.969216	0.147267	-1.25786	-0.680573	0.37938	0.284262	0.506327	1.16155e-07	TRUE	rs9939688	FALSE	TRUE	TRUE
Glioma	cg01756902	Wald ratio	1	-0.675033	0.104305	-0.87947	-0.470596	0.50914	0.415003	0.62463	2.36985e-07	TRUE	rs1758199	FALSE	FALSE	TRUE
Glioma	cg20844262	Wald ratio	1	-0.410338	0.0634045	-0.534611	-0.286065	0.663426	0.585897	0.751214	2.32753e-07	TRUE	rs1758199	FALSE	FALSE	TRUE
Glioma	cg19728936	Wald ratio	1	-0.441749	0.068258	-0.575535	-0.307963	0.642911	0.562404	0.734942	2.2867e-07	TRUE	rs1758199	FALSE	FALSE	TRUE
Glioma	cg03947749	Wald ratio	1	-0.542577	0.0838378	-0.706899	-0.378255	0.581248	0.493171	0.685056	2.24727e-07	TRUE	rs1758199	FALSE	FALSE	TRUE
Glioma	cg11849717	Wald ratio	1	-1.32491	0.204846	-1.72641	-0.923411	0.265827	0.177923	0.397162	2.26724e-07	TRUE	rs17335738	FALSE	FALSE	TRUE
Glioma	cg01118868	Wald ratio	1	0.593342	0.0921974	0.412635	0.774049	1.81003	1.51079	2.16853	2.75874e-07	TRUE	rs13042230	FALSE	FALSE	TRUE
Glioma	cg02049682	Wald ratio	1	0.454961	0.0707949	0.316203	0.593719	1.57611	1.37191	1.81071	2.88067e-07	TRUE	rs3787105	FALSE	FALSE	TRUE
Glioma	cg04630273	Wald ratio	1	-0.968508	0.150706	-1.26389	-0.673124	0.379649	0.282552	0.510112	2.8342e-07	TRUE	rs7363352	FALSE	FALSE	TRUE
Glioma	cg16209860	Wald ratio	1	-0.40146	0.0626477	-0.52425	-0.27867	0.669342	0.591999	0.756789	3.14452e-07	TRUE	rs1151625	FALSE	FALSE	TRUE
Glioma	cg02296167	Wald ratio	1	0.964297	0.150478	0.669359	1.25923	2.62294	1.95299	3.52272	3.09539e-07	TRUE	rs1151625	FALSE	FALSE	TRUE
Glioma	cg16751451	Wald ratio	1	-1.20226	0.18774	-1.57023	-0.834288	0.300515	0.207998	0.434184	3.13625e-07	TRUE	rs11764130	FALSE	FALSE	TRUE
Glioma	cg18725573	Wald ratio	1	0.675654	0.10586	0.468168	0.88314	1.96532	1.59707	2.41848	3.55127e-07	TRUE	rs2427536	FALSE	FALSE	TRUE
Glioma	cg03860890	Wald ratio	1	-1.02832	0.161322	-1.34451	-0.712126	0.357608	0.260668	0.4906	3.69064e-07	TRUE	rs2330948	FALSE	FALSE	TRUE
Glioma	cg22396409	Wald ratio	1	-0.512135	0.0804313	-0.66978	-0.354489	0.599215	0.511821	0.701532	3.80532e-07	TRUE	rs6969537	FALSE	FALSE	TRUE
Glioma	cg09461851	Wald ratio	1	0.410271	0.0670321	0.278888	0.541654	1.50723	1.32166	1.71885	1.81882e-06	TRUE	rs3751667	FALSE	FALSE	TRUE
Glioma	cg10576459	Wald ratio	1	0.37533	0.0614881	0.254813	0.495847	1.45547	1.29022	1.64189	1.98705e-06	TRUE	rs2111438	FALSE	FALSE	TRUE
Glioma	cg14408738	Wald ratio	1	-1.04132	0.172466	-1.37935	-0.703283	0.35299	0.251743	0.494958	2.96032e-06	TRUE	rs6122136	FALSE	FALSE	TRUE
Glioma	cg12096487	Wald ratio	1	0.788938	0.132826	0.528599	1.04928	2.20106	1.69655	2.85558	5.33824e-06	TRUE	rs4796426	FALSE	FALSE	TRUE
Glioma	cg04142864	Wald ratio	1	0.521886	0.0883657	0.348689	0.695083	1.6852	1.41721	2.00387	6.46141e-06	TRUE	rs11603023	FALSE	FALSE	TRUE
Glioma	cg22448889	Wald ratio	1	-1.00633	0.171099	-1.34169	-0.670978	0.365557	0.261404	0.511208	7.38899e-06	TRUE	rs1641537	FALSE	FALSE	TRUE
Glioma	cg00053373	Wald ratio	1	-0.474824	0.0811657	-0.633908	-0.315739	0.621995	0.530514	0.72925	8.81581e-06	TRUE	rs1641518	FALSE	FALSE	TRUE
Glioma	cg09566763	Wald ratio	1	0.296008	0.0507216	0.196594	0.395422	1.34448	1.21725	1.48501	9.46921e-06	TRUE	rs1642795	FALSE	FALSE	TRUE
Glioma	cg02705837	Wald ratio	1	-0.552118	0.0946841	-0.737699	-0.366537	0.575729	0.478213	0.69313	9.61839e-06	TRUE	rs1641521	FALSE	FALSE	TRUE
Glioma	cg05737601	Wald ratio	1	-0.40086	0.0688642	-0.535834	-0.265886	0.669744	0.585181	0.766526	1.00893e-05	TRUE	rs1619016	FALSE	FALSE	TRUE
Glioma	cg04115418	Inverse variance weighted	2	-0.263105	0.0454386	-0.352164	-0.174045	0.768662	0.703165	0.840259	1.1964e-05	TRUE	rs8124478	FALSE	FALSE	TRUE
Glioma	cg11286122	Wald ratio	1	0.736807	0.127651	0.486611	0.987002	2.08925	1.62679	2.68318	1.3171e-05	TRUE	rs7125115	FALSE	FALSE	TRUE
Glioma	cg19006130	Wald ratio	1	0.880913	0.152617	0.581784	1.18004	2.4131	1.78923	3.25451	1.30084e-05	TRUE	rs7125115	FALSE	FALSE	TRUE
Glioma	cg08473858	Wald ratio	1	1.00197	0.17359	0.661736	1.34221	2.72365	1.93815	3.82749	1.28498e-05	TRUE	rs7125115	FALSE	FALSE	TRUE
Glioma	cg05070518	Wald ratio	1	-1.10899	0.192541	-1.48637	-0.731609	0.329892	0.226192	0.481134	1.36549e-05	TRUE	rs1642807	FALSE	FALSE	TRUE
Glioma	cg07274572	Wald ratio	1	0.461306	0.0801053	0.304299	0.618312	1.58614	1.35567	1.85579	1.35738e-05	TRUE	rs34316274	FALSE	FALSE	TRUE
Glioma	cg14521724	Wald ratio	1	0.904632	0.157089	0.596739	1.21253	2.47102	1.81619	3.36197	1.34141e-05	TRUE	rs34316274	FALSE	FALSE	TRUE
Glioma	cg00454961	Wald ratio	1	1.39825	0.242806	0.922356	1.87415	4.04813	2.51521	6.5153	1.32581e-05	TRUE	rs34316274	FALSE	FALSE	TRUE
Glioma	cg19841423	Weighted median	3	-0.290166	0.0504613	-0.38907	-0.191262	0.748139	0.677687	0.825916	1.37794e-05	TRUE	rs310670	FALSE	FALSE	TRUE
Glioma	cg19421752	Wald ratio	1	0.563052	0.0979198	0.371129	0.754975	1.75602	1.44937	2.12756	1.3634e-05	TRUE	rs62331285	FALSE	FALSE	TRUE
Glioma	cg22999540	Wald ratio	1	0.708754	0.123259	0.467167	0.950341	2.03146	1.59547	2.58659	1.34808e-05	TRUE	rs62331285	FALSE	FALSE	TRUE
Glioma	cg08205361	Wald ratio	1	1.03786	0.180552	0.68398	1.39174	2.82317	1.98175	4.02186	1.34792e-05	TRUE	rs78966163	FALSE	FALSE	TRUE
Glioma	cg03719642	Wald ratio	1	0.707385	0.123162	0.465988	0.948783	2.02868	1.59359	2.58256	1.37089e-05	TRUE	rs150589984	FALSE	FALSE	TRUE
Glioma	cg03339910	Wald ratio	1	0.500907	0.089298	0.325883	0.675931	1.65022	1.38525	1.96586	2.9694e-05	TRUE	rs311491	FALSE	FALSE	TRUE
Glioma	cg10170269	Wald ratio	1	-0.362437	0.0647194	-0.489287	-0.235587	0.695978	0.613063	0.790107	3.09885e-05	TRUE	rs311497	FALSE	FALSE	TRUE
Glioma	cg08581937	Wald ratio	1	-1.18985	0.212774	-1.60688	-0.772812	0.304267	0.200511	0.461713	3.21147e-05	TRUE	rs1641516	FALSE	FALSE	TRUE
Glioma	cg17470184	Wald ratio	1	-0.708763	0.128129	-0.959897	-0.457629	0.492253	0.382932	0.632782	4.49381e-05	TRUE	rs77683570	FALSE	FALSE	TRUE
Glioma	cg03805019	Wald ratio	1	-0.92027	0.167747	-1.24906	-0.591486	0.398411	0.286776	0.553504	5.76053e-05	TRUE	rs73323366	FALSE	FALSE	TRUE
Glioma	cg08626932	Wald ratio	1	0.633788	0.115696	0.407025	0.860552	1.88474	1.50234	2.36447	5.96473e-05	TRUE	rs76257944	FALSE	FALSE	TRUE
Glioma	cg09412087	Wald ratio	1	-0.936223	0.171999	-1.27334	-0.599106	0.392106	0.279895	0.549303	7.1848e-05	TRUE	rs11542180	FALSE	FALSE	TRUE
Glioma	cg00820311	Inverse variance weighted	2	0.312188	0.0586327	0.197268	0.427108	1.36641	1.21807	1.53282	0.000137607	TRUE	rs75870327	FALSE	FALSE	TRUE
Glioma	cg19924334	Wald ratio	1	-0.317258	0.061397	-0.437596	-0.19692	0.728143	0.645587	0.821257	0.000319531	TRUE	rs310672	FALSE	FALSE	TRUE
Glioma	cg18266458	Wald ratio	1	-0.455221	0.0884308	-0.628546	-0.281897	0.634308	0.533367	0.754352	0.000351168	TRUE	rs13055114	FALSE	FALSE	TRUE
Glioma	cg08166214	Inverse variance weighted	3	0.301165	0.0585867	0.186335	0.415995	1.35143	1.20483	1.51588	0.000361438	TRUE	rs61163246	FALSE	FALSE	TRUE
Glioma	cg04554272	Inverse variance weighted	2	-0.224585	0.0437323	-0.3103	-0.13887	0.798848	0.733227	0.870341	0.000367684	TRUE	rs742036	FALSE	FALSE	TRUE
Glioma	cg00622799	Inverse variance weighted	2	0.500788	0.0986258	0.307482	0.694095	1.65002	1.36	2.0019	0.000494357	TRUE	rs879471	FALSE	FALSE	TRUE
Glioma	cg03671266	Wald ratio	1	0.365167	0.072248	0.223561	0.506773	1.44076	1.25052	1.65993	0.000553365	TRUE	rs112258597	FALSE	FALSE	TRUE
Glioma	cg03552086	Wald ratio	1	0.73686	0.145787	0.451117	1.0226	2.08936	1.57007	2.78042	0.000548144	TRUE	rs112258597	FALSE	FALSE	TRUE
Glioma	cg04280397	Wald ratio	1	1.16057	0.229995	0.709781	1.61136	3.19175	2.03355	5.00962	0.000567082	TRUE	rs132970	FALSE	FALSE	TRUE
Glioma	cg14084456	Wald ratio	1	0.297813	0.0590617	0.182052	0.413574	1.34691	1.19968	1.51221	0.000572726	TRUE	rs4252718	FALSE	FALSE	TRUE
Glioma	cg08166214	Weighted median	3	0.313484	0.0629131	0.190174	0.436793	1.36818	1.20946	1.54774	0.000773598	TRUE	rs61163246	FALSE	FALSE	TRUE
Glioma	cg02064402	Wald ratio	1	-1.44602	0.290667	-2.01573	-0.876313	0.235506	0.133223	0.416315	0.000798765	TRUE	rs12514171	FALSE	FALSE	TRUE
Glioma	cg17807824	Wald ratio	1	-1.22412	0.24638	-1.70703	-0.741215	0.294016	0.181405	0.476535	0.000818219	TRUE	rs4252736	FALSE	FALSE	TRUE
Glioma	cg00031162	Wald ratio	1	0.709075	0.142727	0.42933	0.98882	2.03211	1.53623	2.68806	0.000812443	TRUE	rs12602989	FALSE	FALSE	TRUE
Glioma	cg02493211	Wald ratio	1	1.60973	0.324524	0.973663	2.2458	5.00147	2.64763	9.44795	0.000838151	TRUE	rs10892252	FALSE	FALSE	TRUE
Glioma	cg01403010	Wald ratio	1	-0.91401	0.184364	-1.27536	-0.552656	0.400913	0.279329	0.575419	0.000842202	TRUE	rs738320	FALSE	FALSE	TRUE
Glioma	cg07437292	Wald ratio	1	-1.28413	0.259501	-1.79275	-0.775504	0.276893	0.166502	0.460472	0.000875237	TRUE	rs11078690	FALSE	FALSE	TRUE
Glioma	cg02837935	Inverse variance weighted	2	0.15692	0.0317272	0.094735	0.219106	1.1699	1.09937	1.24496	0.000879023	TRUE	rs12443922	FALSE	FALSE	TRUE
Glioma	cg21090075	Wald ratio	1	-0.856645	0.173751	-1.1972	-0.516094	0.424584	0.30204	0.596847	0.000944136	TRUE	rs2284063	FALSE	FALSE	TRUE
Glioma	cg03796797	Wald ratio	1	0.4584	0.093117	0.27589	0.640909	1.58154	1.3177	1.89821	0.000972612	TRUE	rs4474684	FALSE	FALSE	TRUE
Glioma	cg05956518	Wald ratio	1	-0.457506	0.0929355	-0.63966	-0.275353	0.63286	0.527472	0.759304	0.000964439	TRUE	rs4474684	FALSE	FALSE	TRUE
Glioma	cg14766885	Wald ratio	1	0.50133	0.101929	0.301548	0.701112	1.65092	1.35195	2.01599	0.000978326	TRUE	rs4262947	FALSE	FALSE	TRUE
Glioma	cg16219124	Wald ratio	1	-0.899351	0.183529	-1.25907	-0.539634	0.406834	0.283919	0.582961	0.00106391	TRUE	rs2735948	FALSE	FALSE	TRUE
Glioma	cg24115232	Wald ratio	1	-1.17471	0.240037	-1.64518	-0.704235	0.308909	0.192978	0.494487	0.00109047	TRUE	rs7718900	FALSE	FALSE	TRUE
Glioma	cg19259179	Wald ratio	1	-0.463209	0.0948594	-0.649133	-0.277284	0.629261	0.522499	0.757839	0.00114232	TRUE	rs17583554	FALSE	FALSE	TRUE
Glioma	cg17838773	Wald ratio	1	0.475314	0.0976404	0.283939	0.666689	1.60852	1.32835	1.94778	0.00122322	TRUE	rs4375	FALSE	FALSE	TRUE
Glioma	cg17271974	Wald ratio	1	-0.401382	0.0824798	-0.563043	-0.239722	0.669394	0.569474	0.786846	0.0012231	TRUE	rs10900595	FALSE	FALSE	TRUE
Glioma	cg04037970	Wald ratio	1	-0.21735	0.0446696	-0.304902	-0.129797	0.804648	0.737196	0.878273	0.00121778	TRUE	rs2330764	FALSE	FALSE	TRUE
Glioma	cg08298584	Wald ratio	1	-1.34485	0.277201	-1.88817	-0.80154	0.260578	0.151349	0.448637	0.00129784	TRUE	rs4984975	FALSE	FALSE	TRUE
Glioma	cg05857979	Wald ratio	1	1.02445	0.21116	0.610579	1.43833	2.78557	1.8415	4.21364	0.00128771	TRUE	rs4984975	FALSE	FALSE	TRUE
Glioma	cg03276785	Wald ratio	1	-0.352947	0.0727664	-0.495569	-0.210325	0.702615	0.609224	0.810321	0.00128508	TRUE	rs12532036	FALSE	FALSE	TRUE
Glioma	cg19128723	Wald ratio	1	-0.69058	0.142619	-0.970113	-0.411048	0.501285	0.37904	0.662955	0.00132935	TRUE	rs12573103	FALSE	FALSE	TRUE
Glioma	cg06017559	Inverse variance weighted	2	0.179858	0.0372164	0.106914	0.252802	1.19705	1.11284	1.28763	0.00138302	TRUE	rs9746539	FALSE	FALSE	TRUE
Glioma	cg06993367	Wald ratio	1	0.298455	0.0619897	0.176955	0.419955	1.34777	1.19358	1.52189	0.00150351	TRUE	rs117666374	FALSE	FALSE	TRUE
Glioma	cg06185246	Wald ratio	1	0.313786	0.065174	0.186045	0.441527	1.3686	1.20448	1.55508	0.0014922	TRUE	rs117666374	FALSE	FALSE	TRUE
Glioma	cg16709691	Wald ratio	1	0.930641	0.193296	0.551781	1.3095	2.53613	1.73634	3.70433	0.00148107	TRUE	rs117666374	FALSE	FALSE	TRUE
Glioma	cg18185008	Wald ratio	1	-0.355504	0.0742324	-0.501	-0.210009	0.70082	0.605925	0.810577	0.00166993	TRUE	rs6668637	FALSE	FALSE	TRUE
Glioma	cg10979994	Wald ratio	1	-0.82146	0.171674	-1.15794	-0.484979	0.439789	0.314133	0.61571	0.00169159	TRUE	rs10060827	FALSE	FALSE	TRUE
Glioma	cg21133868	Wald ratio	1	-0.259728	0.0542796	-0.366116	-0.15334	0.771261	0.693422	0.857838	0.00167924	TRUE	rs10060827	FALSE	FALSE	TRUE
Glioma	cg03164805	Inverse variance weighted	2	0.266624	0.0561238	0.156622	0.376627	1.30555	1.16955	1.45736	0.00197694	TRUE	rs11859028	FALSE	FALSE	TRUE
Glioma	cg06064964	Weighted median	3	0.224579	0.0473934	0.131688	0.31747	1.2518	1.14075	1.37365	0.00208301	TRUE	rs310633	FALSE	FALSE	TRUE
Glioma	cg05213661	Inverse variance weighted	2	1.00142	0.211793	0.586306	1.41653	2.72215	1.79734	4.12281	0.00217598	TRUE	rs60021514	FALSE	FALSE	TRUE
Glioma	cg00521255	Wald ratio	1	0.449028	0.0950491	0.262732	0.635324	1.56679	1.30048	1.88763	0.00220487	TRUE	rs4150212	FALSE	FALSE	TRUE
Glioma	cg03590031	Wald ratio	1	0.238979	0.0506348	0.139735	0.338223	1.26995	1.14997	1.40245	0.00223853	TRUE	rs402211	FALSE	FALSE	TRUE
Glioma	cg01599709	Wald ratio	1	-0.47042	0.0998955	-0.666215	-0.274625	0.62474	0.513649	0.759857	0.00234084	TRUE	rs2237077	FALSE	FALSE	TRUE
Glioma	cg03648155	Wald ratio	1	0.562231	0.119443	0.328123	0.79634	1.75458	1.38836	2.21741	0.00234773	TRUE	rs11002922	FALSE	FALSE	TRUE
Glioma	cg00573338	Wald ratio	1	-0.227469	0.0483936	-0.322321	-0.132618	0.796547	0.724466	0.8758	0.00240929	TRUE	rs5756908	FALSE	FALSE	TRUE
Glioma	cg12467090	Wald ratio	1	-0.85518	0.182951	-1.21377	-0.496595	0.425207	0.297077	0.608599	0.0027175	TRUE	rs4252697	FALSE	FALSE	TRUE
Glioma	cg06634950	Wald ratio	1	-0.845279	0.181432	-1.20089	-0.489671	0.429438	0.300927	0.612828	0.00290948	TRUE	rs10936599	FALSE	FALSE	TRUE
Glioma	cg00832581	Wald ratio	1	-0.735004	0.158725	-1.0461	-0.423904	0.479504	0.351304	0.654487	0.00331327	TRUE	rs4947962	FALSE	FALSE	TRUE
Glioma	cg14251267	Weighted median	3	-0.24105	0.052068	-0.343104	-0.138997	0.785802	0.709565	0.870231	0.00330954	TRUE	rs2738787	FALSE	FALSE	TRUE
Glioma	cg09323092	Wald ratio	1	0.681787	0.147345	0.392991	0.970584	1.97741	1.4814	2.63948	0.00332554	TRUE	rs111980103	FALSE	FALSE	TRUE
Glioma	cg04682685	Wald ratio	1	1.35976	0.293866	0.783784	1.93574	3.89526	2.18974	6.92917	0.00330352	TRUE	rs111980103	FALSE	FALSE	TRUE
Glioma	cg06334495	Wald ratio	1	0.222059	0.0479965	0.127986	0.316132	1.24865	1.13654	1.37181	0.00329088	TRUE	rs12924916	FALSE	FALSE	TRUE
Glioma	cg10118093	Wald ratio	1	0.646083	0.139989	0.371705	0.920461	1.90805	1.45021	2.51045	0.0034527	TRUE	rs72752071	FALSE	FALSE	TRUE
Glioma	cg00514186	Wald ratio	1	-0.568256	0.123245	-0.809817	-0.326696	0.566513	0.44494	0.721303	0.00350497	TRUE	rs118094435	FALSE	FALSE	TRUE
Glioma	cg09851343	Wald ratio	1	-0.89771	0.194766	-1.27945	-0.515969	0.407502	0.27819	0.596922	0.00350923	TRUE	rs4984718	FALSE	FALSE	TRUE
Glioma	cg04170174	Wald ratio	1	-1.44491	0.314452	-2.06124	-0.828588	0.235766	0.127296	0.436666	0.00373211	TRUE	rs59020951	FALSE	FALSE	TRUE
Glioma	cg19341977	Wald ratio	1	0.580664	0.126445	0.332832	0.828496	1.78722	1.39491	2.28987	0.00375815	TRUE	rs2469215	FALSE	FALSE	TRUE
Glioma	cg07711099	Inverse variance weighted	2	-0.210391	0.0458965	-0.300348	-0.120434	0.810267	0.74056	0.886536	0.00388394	TRUE	rs62062590	FALSE	FALSE	TRUE
Glioma	cg17995050	Wald ratio	1	0.616801	0.134928	0.352342	0.88126	1.85299	1.42239	2.41394	0.00410121	TRUE	rs117113975	FALSE	FALSE	TRUE
Glioma	cg22376856	Wald ratio	1	-1.86482	0.408537	-2.66556	-1.06409	0.154924	0.0695607	0.345042	0.00420768	TRUE	rs12044599	FALSE	FALSE	TRUE
Glioma	cg05751343	Inverse variance weighted	2	-0.887561	0.195149	-1.27005	-0.50507	0.411658	0.280817	0.603463	0.0045233	TRUE	rs2315649	FALSE	FALSE	TRUE
Glioma	cg06297356	Wald ratio	1	-0.226237	0.0501741	-0.324578	-0.127896	0.797529	0.722832	0.879945	0.00540872	TRUE	rs12600110	FALSE	FALSE	TRUE
Glioma	cg04095327	Wald ratio	1	1.20815	0.268051	0.682775	1.73353	3.3473	1.97936	5.66063	0.00542277	TRUE	rs6866294	FALSE	FALSE	TRUE
Glioma	cg11625005	Wald ratio	1	0.483501	0.107273	0.273245	0.693756	1.62174	1.31422	2.00122	0.0053897	TRUE	rs6866294	FALSE	FALSE	TRUE
Glioma	cg10222254	Wald ratio	1	0.600611	0.133374	0.339198	0.862024	1.82323	1.40382	2.36795	0.00545803	TRUE	rs146615088	FALSE	FALSE	TRUE
Glioma	cg02925162	Wald ratio	1	0.745705	0.165594	0.421141	1.07027	2.10793	1.5237	2.91616	0.00542515	TRUE	rs146615088	FALSE	FALSE	TRUE
Glioma	cg23159704	Weighted median	3	0.186614	0.0415499	0.105176	0.268052	1.20516	1.11091	1.30741	0.00570274	TRUE	rs61541144	FALSE	FALSE	TRUE
Glioma	cg02612270	Wald ratio	1	0.687327	0.153184	0.387085	0.987568	1.98839	1.47268	2.6847	0.00578719	TRUE	rs76338497	FALSE	FALSE	TRUE
Glioma	cg17026582	Wald ratio	1	0.743318	0.166148	0.417668	1.06897	2.1029	1.51842	2.91237	0.00611685	TRUE	rs2075785	FALSE	FALSE	TRUE
Glioma	cg14247180	Wald ratio	1	-0.200458	0.0448197	-0.288304	-0.112611	0.818356	0.749533	0.893498	0.00611779	TRUE	rs1004763	FALSE	FALSE	TRUE
Glioma	cg16755026	Wald ratio	1	0.531786	0.118988	0.298569	0.765004	1.70197	1.34793	2.149	0.00617687	TRUE	rs7201247	FALSE	FALSE	TRUE
Glioma	cg08531623	Wald ratio	1	0.317025	0.0711802	0.177512	0.456539	1.37304	1.19424	1.5786	0.00659806	TRUE	rs742036	FALSE	FALSE	TRUE
Glioma	cg09083178	Wald ratio	1	-0.388252	0.0871895	-0.559143	-0.21736	0.678242	0.571699	0.80464	0.00658688	TRUE	rs72769435	FALSE	FALSE	TRUE
Glioma	cg06056563	Wald ratio	1	0.303159	0.0680803	0.169722	0.436596	1.35413	1.18498	1.54743	0.00654903	TRUE	rs72769435	FALSE	FALSE	TRUE
Glioma	cg03804240	Wald ratio	1	1.17211	0.263453	0.655739	1.68848	3.22879	1.92657	5.41123	0.0066325	TRUE	rs11216956	FALSE	FALSE	TRUE
Glioma	cg08666152	Wald ratio	1	0.80137	0.180723	0.447153	1.15559	2.22859	1.56385	3.17589	0.00706349	TRUE	rs8050649	FALSE	FALSE	TRUE
Glioma	cg00159439	Wald ratio	1	-0.204438	0.0461131	-0.294819	-0.114056	0.815105	0.744666	0.892208	0.00705117	TRUE	rs11089862	FALSE	FALSE	TRUE
Glioma	cg20816361	Wald ratio	1	-0.252751	0.0571354	-0.364736	-0.140765	0.776662	0.69438	0.868693	0.00733359	TRUE	rs2494625	FALSE	FALSE	TRUE
Glioma	cg17128799	Wald ratio	1	-0.672523	0.152027	-0.970495	-0.37455	0.510419	0.378895	0.687598	0.00729262	TRUE	rs2494625	FALSE	FALSE	TRUE
Glioma	cg12443001	Wald ratio	1	-0.374533	0.0846648	-0.540476	-0.20859	0.68761	0.582471	0.811728	0.0072521	TRUE	rs2494625	FALSE	FALSE	TRUE
Glioma	cg02698622	Wald ratio	1	-0.331863	0.0750687	-0.478997	-0.184728	0.717586	0.619404	0.83133	0.00731039	TRUE	rs34290285	FALSE	FALSE	TRUE
Glioma	cg19197236	Wald ratio	1	-0.601365	0.136031	-0.867987	-0.334744	0.548063	0.419796	0.715521	0.00727022	TRUE	rs34290285	FALSE	FALSE	TRUE
Glioma	cg04017310	Wald ratio	1	0.90088	0.203896	0.501244	1.30051	2.46177	1.65077	3.67119	0.00731285	TRUE	rs9937307	FALSE	FALSE	TRUE
Glioma	cg10313149	Wald ratio	1	-0.463173	0.105092	-0.669155	-0.257192	0.629283	0.512141	0.77322	0.00765392	TRUE	rs3740259	FALSE	FALSE	TRUE
Glioma	cg24565496	Wald ratio	1	0.928082	0.210761	0.514991	1.34117	2.52965	1.67362	3.82353	0.00774751	TRUE	rs73499257	FALSE	FALSE	TRUE
Glioma	cg08473240	Wald ratio	1	-0.169448	0.0385861	-0.245076	-0.0938188	0.844131	0.782645	0.910448	0.00814642	TRUE	rs12332680	FALSE	FALSE	TRUE
Glioma	cg09416301	Wald ratio	1	0.611222	0.139647	0.337514	0.88493	1.84268	1.40146	2.42282	0.00866107	TRUE	rs7115351	FALSE	FALSE	TRUE
Glioma	cg10588696	Wald ratio	1	-0.709404	0.162098	-1.02712	-0.391693	0.491937	0.358038	0.675912	0.00863515	TRUE	rs874223	FALSE	FALSE	TRUE
Glioma	cg03178232	Wald ratio	1	-0.79581	0.182315	-1.15315	-0.438472	0.451216	0.315642	0.645022	0.00904916	TRUE	rs143872627	FALSE	FALSE	TRUE
Glioma	cg17611093	Wald ratio	1	-0.707294	0.163093	-1.02696	-0.387632	0.492976	0.358096	0.678662	0.0102397	TRUE	rs3817310	FALSE	FALSE	TRUE
Glioma	cg08554554	Wald ratio	1	0.646579	0.149195	0.354158	0.939001	1.909	1.42498	2.55742	0.0103241	TRUE	rs60261153	FALSE	FALSE	TRUE
Glioma	cg17867823	Wald ratio	1	0.24533	0.0566406	0.134314	0.356345	1.27804	1.14375	1.4281	0.0103857	TRUE	rs11551684	FALSE	FALSE	TRUE
Glioma	cg12984729	Wald ratio	1	-1.2948	0.29902	-1.88088	-0.708725	0.273952	0.152455	0.492272	0.0103877	TRUE	rs874224	FALSE	FALSE	TRUE
Glioma	cg07002422	Wald ratio	1	-0.300744	0.0698185	-0.437588	-0.1639	0.740267	0.645591	0.848827	0.0114503	TRUE	rs12598085	FALSE	FALSE	TRUE
Glioma	cg07603278	Wald ratio	1	-0.60347	0.140126	-0.878117	-0.328823	0.546911	0.415565	0.719771	0.0114378	TRUE	rs2075067	FALSE	FALSE	TRUE
Glioma	cg15548613	Wald ratio	1	-0.438571	0.101964	-0.63842	-0.238722	0.644958	0.528126	0.787634	0.0116594	TRUE	rs35337783	FALSE	FALSE	TRUE
Glioma	cg13787775	Wald ratio	1	0.462098	0.107704	0.250999	0.673197	1.5874	1.28531	1.9605	0.0121778	TRUE	rs7519417	FALSE	FALSE	TRUE
Glioma	cg01692088	Wald ratio	1	-1.2886	0.301064	-1.87869	-0.698516	0.275656	0.152791	0.497323	0.0126911	TRUE	rs9803764	FALSE	FALSE	TRUE
Glioma	cg18369516	Wald ratio	1	-0.718215	0.167953	-1.0474	-0.389027	0.487622	0.350848	0.677716	0.0128492	TRUE	rs6011905	FALSE	FALSE	TRUE
Glioma	cg03513312	Wald ratio	1	-0.457615	0.10773	-0.668765	-0.246465	0.632791	0.512341	0.781559	0.0145224	TRUE	rs78457562	FALSE	FALSE	TRUE
Glioma	cg01561092	Inverse variance weighted	2	-0.164265	0.0387254	-0.240167	-0.0883637	0.848517	0.786496	0.915428	0.0148425	TRUE	rs9922332	FALSE	TRUE	TRUE
Glioma	cg03799713	Wald ratio	1	-0.139918	0.0330199	-0.204637	-0.075199	0.869429	0.814943	0.927559	0.0150628	TRUE	rs6593177	FALSE	FALSE	TRUE
Glioma	cg04748593	Wald ratio	1	-0.829926	0.196274	-1.21462	-0.445229	0.436082	0.296822	0.640678	0.0155993	TRUE	rs6785618	FALSE	FALSE	TRUE
Glioma	cg02492143	Wald ratio	1	-0.56431	0.133556	-0.826079	-0.30254	0.568753	0.437763	0.738939	0.0157401	TRUE	rs731493	FALSE	FALSE	TRUE
Glioma	cg01244043	Wald ratio	1	-0.893533	0.212203	-1.30945	-0.477615	0.409207	0.269968	0.620261	0.0167061	TRUE	rs6042499	FALSE	FALSE	TRUE
Glioma	cg10377582	Wald ratio	1	0.535861	0.127317	0.28632	0.785402	1.70892	1.33152	2.19329	0.0167625	TRUE	rs10876167	FALSE	FALSE	TRUE
Glioma	cg01998808	Wald ratio	1	0.74245	0.176928	0.39567	1.08923	2.10108	1.48538	2.97198	0.0176327	TRUE	rs8050661	FALSE	FALSE	TRUE
Glioma	cg11419403	Wald ratio	1	0.687415	0.163842	0.366286	1.00854	1.98857	1.44237	2.74161	0.0176039	TRUE	rs35953391	FALSE	FALSE	TRUE
Glioma	cg00934464	Wald ratio	1	0.359546	0.0857319	0.191511	0.52758	1.43268	1.21108	1.69483	0.0176569	TRUE	rs11890879	FALSE	FALSE	TRUE
Glioma	cg09185998	Wald ratio	1	-0.903	0.215363	-1.32511	-0.480888	0.405352	0.265773	0.618234	0.0176444	TRUE	rs4648559	FALSE	FALSE	TRUE
Glioma	cg15726055	Wald ratio	1	0.788451	0.188043	0.419886	1.15702	2.19999	1.52179	3.18043	0.0175608	TRUE	rs4648559	FALSE	FALSE	TRUE
Glioma	cg19911801	Wald ratio	1	-0.250003	0.0596251	-0.366869	-0.133138	0.778798	0.692901	0.875344	0.017478	TRUE	rs4648559	FALSE	FALSE	TRUE
Glioma	cg08615111	Wald ratio	1	-0.263787	0.0629126	-0.387096	-0.140479	0.768137	0.679026	0.868942	0.0173959	TRUE	rs4648559	FALSE	FALSE	TRUE
Glioma	cg24314879	Wald ratio	1	-0.450334	0.107403	-0.660845	-0.239823	0.637415	0.516415	0.786767	0.0173146	TRUE	rs4648559	FALSE	FALSE	TRUE
Glioma	cg00373616	Wald ratio	1	-0.697168	0.166273	-1.02306	-0.371273	0.497994	0.359492	0.689855	0.0172341	TRUE	rs4648559	FALSE	FALSE	TRUE
Glioma	cg18884555	Wald ratio	1	-0.396624	0.0948359	-0.582502	-0.210746	0.672587	0.558499	0.80998	0.0179825	TRUE	rs4821753	FALSE	FALSE	TRUE
Glioma	cg13963315	Wald ratio	1	0.638317	0.152872	0.338689	0.937946	1.89329	1.40311	2.55473	0.0184347	TRUE	rs2099875	FALSE	FALSE	TRUE
Glioma	cg11617147	Wald ratio	1	0.44977	0.107972	0.238145	0.661395	1.56795	1.26889	1.93749	0.0191651	TRUE	rs140351323	FALSE	FALSE	TRUE
Glioma	cg01127300	Wald ratio	1	0.394165	0.0947436	0.208468	0.579863	1.48315	1.23179	1.78579	0.0195234	TRUE	rs5995543	FALSE	FALSE	TRUE
Glioma	cg17652424	Wald ratio	1	1.19787	0.289054	0.631321	1.76441	3.31304	1.88009	5.83815	0.0208653	TRUE	rs4820321	FALSE	FALSE	TRUE
Glioma	cg06350196	Wald ratio	1	-0.437237	0.105534	-0.644083	-0.23039	0.645819	0.525144	0.794224	0.020862	TRUE	rs3814298	FALSE	FALSE	TRUE
Glioma	cg00966411	Wald ratio	1	0.767622	0.185879	0.403298	1.13195	2.15464	1.49675	3.10168	0.0220169	TRUE	rs11651917	FALSE	FALSE	TRUE
Glioma	cg06360527	Wald ratio	1	0.946254	0.229444	0.496544	1.39596	2.57604	1.64303	4.03887	0.0224545	TRUE	rs2075230	FALSE	FALSE	TRUE
Glioma	cg07515565	Wald ratio	1	-0.172533	0.0419906	-0.254835	-0.0902313	0.841531	0.775045	0.91372	0.023885	TRUE	rs9501745	FALSE	FALSE	TRUE
Glioma	cg00759573	Wald ratio	1	-0.394697	0.096109	-0.58307	-0.206323	0.673884	0.558182	0.81357	0.0239943	TRUE	rs9866116	FALSE	FALSE	TRUE
Glioma	cg12456884	Wald ratio	1	-0.451911	0.110199	-0.667901	-0.23592	0.636411	0.512784	0.789844	0.0245063	TRUE	rs9217	FALSE	FALSE	TRUE
Glioma	cg03999872	Wald ratio	1	0.184554	0.045031	0.0962932	0.272815	1.20268	1.10108	1.31366	0.024661	TRUE	rs368971	FALSE	FALSE	TRUE
Glioma	cg16759745	Wald ratio	1	0.917041	0.224515	0.476991	1.35709	2.50188	1.61122	3.88488	0.0260628	TRUE	rs4234096	FALSE	FALSE	TRUE
Glioma	cg00038342	Wald ratio	1	0.887766	0.217979	0.460528	1.315	2.4297	1.58491	3.72477	0.0273023	TRUE	rs10185594	FALSE	FALSE	TRUE
Glioma	cg13626505	Wald ratio	1	0.648263	0.159308	0.33602	0.960507	1.91222	1.39937	2.61302	0.0275915	TRUE	rs2469534	FALSE	FALSE	TRUE
Glioma	cg15422382	Wald ratio	1	0.366531	0.0901248	0.189886	0.543176	1.44272	1.20911	1.72146	0.027747	TRUE	rs1316313	FALSE	FALSE	TRUE
Glioma	cg14972755	Wald ratio	1	-0.34283	0.084351	-0.508158	-0.177502	0.709759	0.601603	0.83736	0.0279378	TRUE	rs6961269	FALSE	FALSE	TRUE
Glioma	cg10950251	Wald ratio	1	0.999221	0.246006	0.517049	1.48139	2.71617	1.67707	4.39907	0.0281233	TRUE	rs1398148	FALSE	FALSE	TRUE
Glioma	cg18851795	Wald ratio	1	0.476611	0.117341	0.246623	0.706599	1.61061	1.2797	2.02709	0.0280031	TRUE	rs1398148	FALSE	FALSE	TRUE
Glioma	cg08374291	Wald ratio	1	-1.21191	0.2988	-1.79756	-0.626259	0.297629	0.165703	0.534588	0.0285926	TRUE	rs61913875	FALSE	FALSE	TRUE
Glioma	cg19083626	Wald ratio	1	0.571264	0.140995	0.294913	0.847615	1.7705	1.34301	2.33407	0.0289952	TRUE	rs7334	FALSE	FALSE	TRUE
Glioma	cg04159077	Wald ratio	1	-0.238815	0.058953	-0.354363	-0.123268	0.78756	0.70162	0.884027	0.0289596	TRUE	rs1923368	FALSE	FALSE	TRUE
Glioma	cg12615982	Wald ratio	1	-0.962282	0.23789	-1.42855	-0.496018	0.38202	0.239657	0.608951	0.0295708	TRUE	rs3821383	FALSE	FALSE	TRUE
Glioma	cg09163442	Wald ratio	1	-0.763039	0.188753	-1.13299	-0.393084	0.466247	0.322067	0.674972	0.0297676	TRUE	rs2699214	FALSE	FALSE	TRUE
Glioma	cg09126559	Wald ratio	1	0.275798	0.0682742	0.141981	0.409616	1.31758	1.15255	1.50624	0.0300214	TRUE	rs62459092	FALSE	FALSE	TRUE
Glioma	cg19056664	Wald ratio	1	0.439103	0.10884	0.225776	0.65243	1.55131	1.25329	1.9202	0.0305654	TRUE	rs7446461	FALSE	FALSE	TRUE
Glioma	cg15579376	Wald ratio	1	-0.385638	0.0956118	-0.573037	-0.198238	0.680017	0.563811	0.820174	0.0305699	TRUE	rs654528	FALSE	FALSE	TRUE
Glioma	cg18306516	Wald ratio	1	-0.318331	0.0789939	-0.473159	-0.163503	0.727362	0.623031	0.849164	0.0309067	TRUE	rs58287327	FALSE	FALSE	TRUE
Glioma	cg10530063	Wald ratio	1	-0.374633	0.0931525	-0.557212	-0.192054	0.687542	0.572804	0.825262	0.0318592	TRUE	rs7792290	FALSE	FALSE	TRUE
Glioma	cg00945507	Wald ratio	1	-0.215435	0.053568	-0.320429	-0.110442	0.80619	0.725838	0.895438	0.0317291	TRUE	rs7792290	FALSE	FALSE	TRUE
Glioma	cg02378506	Wald ratio	1	-0.698888	0.17383	-1.03959	-0.358182	0.497138	0.353598	0.698946	0.0317588	TRUE	rs2699229	FALSE	FALSE	TRUE
Glioma	cg00223863	Wald ratio	1	0.843885	0.210093	0.432103	1.25567	2.32538	1.54049	3.51018	0.0321464	TRUE	rs7625326	FALSE	FALSE	TRUE
Glioma	cg14733637	Wald ratio	1	-0.854093	0.214277	-1.27407	-0.43411	0.425669	0.27969	0.647841	0.0364666	TRUE	rs421629	FALSE	FALSE	TRUE
Glioma	cg09389557	Wald ratio	1	0.577061	0.144792	0.293269	0.860852	1.7808	1.3408	2.36518	0.0363928	TRUE	rs10202812	FALSE	FALSE	TRUE
Glioma	cg00408776	Wald ratio	1	-0.281059	0.0705603	-0.419357	-0.14276	0.754984	0.65747	0.866962	0.0365876	TRUE	rs148224742	FALSE	FALSE	TRUE
Glioma	cg05301252	Wald ratio	1	-0.711749	0.178896	-1.06238	-0.361113	0.490785	0.345631	0.6969	0.037166	TRUE	rs111398337	FALSE	FALSE	TRUE
Glioma	cg20798574	Inverse variance weighted	2	-0.175657	0.0441526	-0.262196	-0.0891177	0.838906	0.76936	0.914738	0.0370439	TRUE	rs12123349	FALSE	FALSE	TRUE
Glioma	cg05828005	Wald ratio	1	0.604299	0.151944	0.306488	0.90211	1.82997	1.35865	2.4648	0.037098	TRUE	rs2143766	FALSE	FALSE	TRUE
Glioma	cg10301401	Wald ratio	1	1.06344	0.268099	0.537971	1.58892	2.89633	1.71253	4.89845	0.0386172	TRUE	rs146236523	FALSE	FALSE	TRUE
Glioma	cg08432509	Wald ratio	1	-0.211409	0.0533422	-0.31596	-0.106858	0.809443	0.729089	0.898653	0.0390111	TRUE	rs3761125	FALSE	FALSE	TRUE
Glioma	cg08074182	Wald ratio	1	0.536579	0.135594	0.270814	0.802344	1.71015	1.31103	2.23076	0.0398508	TRUE	rs11859028	FALSE	FALSE	TRUE
Glioma	cg09786479	Wald ratio	1	0.541096	0.136736	0.273094	0.809098	1.71789	1.31402	2.24588	0.0396958	TRUE	rs11859028	FALSE	FALSE	TRUE
Glioma	cg02100011	Wald ratio	1	-1.14937	0.291066	-1.71986	-0.57888	0.316836	0.179091	0.560526	0.0409567	TRUE	rs5995554	FALSE	FALSE	TRUE
Glioma	cg15179011	Wald ratio	1	-0.701227	0.177721	-1.04956	-0.352894	0.495976	0.350092	0.702652	0.0413417	TRUE	rs4975540	FALSE	FALSE	TRUE
Glioma	cg18580322	Wald ratio	1	-0.390799	0.0994091	-0.585641	-0.195957	0.676516	0.556749	0.822047	0.043736	TRUE	rs229200	FALSE	FALSE	TRUE
Glioma	cg01226231	Inverse variance weighted	2	0.157169	0.0400457	0.0786792	0.235658	1.17019	1.08186	1.26574	0.0447593	TRUE	rs4150196	FALSE	FALSE	TRUE
Glioma	cg03318614	Wald ratio	1	0.534355	0.136171	0.26746	0.801251	1.70635	1.30664	2.22833	0.0446987	TRUE	rs11167579	FALSE	FALSE	TRUE
Glioma	cg17163839	Wald ratio	1	-0.219825	0.0560238	-0.329631	-0.110018	0.802659	0.719189	0.895818	0.0445972	TRUE	rs11030918	FALSE	FALSE	TRUE
Glioma	cg05412396	Inverse variance weighted	2	-0.169328	0.0431652	-0.253932	-0.0847245	0.844232	0.775744	0.918765	0.0446092	TRUE	rs75628323	FALSE	FALSE	TRUE
Glioma	cg08153752	Wald ratio	1	-0.827096	0.210874	-1.24041	-0.413782	0.437318	0.289266	0.661145	0.0445461	TRUE	rs2494606	FALSE	FALSE	TRUE
Glioma	cg08724992	Wald ratio	1	1.01993	0.260094	0.510146	1.52971	2.773	1.66553	4.61686	0.0445318	TRUE	rs132931	FALSE	FALSE	TRUE
Glioma	cg00275741	Wald ratio	1	-0.669527	0.170749	-1.0042	-0.334858	0.511951	0.366339	0.715439	0.0444171	TRUE	rs4912717	FALSE	FALSE	TRUE
Glioma	cg07866823	Wald ratio	1	1.13393	0.289653	0.566212	1.70165	3.10785	1.76158	5.48299	0.045426	TRUE	rs75142938	FALSE	FALSE	TRUE
Glioma	cg04330176	Wald ratio	1	-0.693755	0.177285	-1.04123	-0.346277	0.499696	0.353019	0.707316	0.0455518	TRUE	rs2902638	FALSE	FALSE	TRUE
Glioma	cg19174643	Inverse variance weighted	2	0.359096	0.0918726	0.179026	0.539167	1.43203	1.19605	1.71458	0.046255	TRUE	rs67565680	FALSE	FALSE	TRUE
Glioma	cg04242644	Wald ratio	1	-0.744054	0.190587	-1.1176	-0.370504	0.475183	0.327062	0.690386	0.0469727	TRUE	rs113161097	FALSE	FALSE	TRUE
Glioma	cg10703101	Wald ratio	1	0.250194	0.0641084	0.124542	0.375847	1.28427	1.13263	1.45622	0.0470602	TRUE	rs8080690	FALSE	FALSE	TRUE
Glioma	cg21011913	Wald ratio	1	-0.556262	0.142533	-0.835627	-0.276896	0.573348	0.433602	0.758133	0.0468878	TRUE	rs8080690	FALSE	FALSE	TRUE
Glioma	cg17852841	Wald ratio	1	0.662508	0.169757	0.329783	0.995232	1.93965	1.39067	2.70535	0.0467167	TRUE	rs8080690	FALSE	FALSE	TRUE
Glioma	cg04140903	Wald ratio	1	-0.382795	0.0980895	-0.57505	-0.190539	0.681953	0.562677	0.826513	0.0465802	TRUE	rs7563672	FALSE	FALSE	TRUE
Glioma	cg03898010	Wald ratio	1	-0.380274	0.0974436	-0.571263	-0.189284	0.683674	0.564811	0.827551	0.0464115	TRUE	rs7563672	FALSE	FALSE	TRUE
Glioma	cg11347730	Wald ratio	1	-0.477184	0.122276	-0.716846	-0.237522	0.620528	0.48829	0.788579	0.0462439	TRUE	rs7563672	FALSE	FALSE	TRUE
Glioma	cg24902174	Wald ratio	1	-0.272641	0.0698631	-0.409573	-0.135709	0.761366	0.663934	0.873097	0.0460776	TRUE	rs7563672	FALSE	FALSE	TRUE
Glioma	cg07490394	Wald ratio	1	0.921783	0.23639	0.458459	1.38511	2.51377	1.58164	3.99526	0.0465005	TRUE	rs58049	FALSE	FALSE	TRUE
Glioma	cg10531073	Wald ratio	1	0.209402	0.0537936	0.103967	0.314838	1.23294	1.10956	1.37004	0.047637	TRUE	rs132929	FALSE	FALSE	TRUE
Glioma	cg06466508	Wald ratio	1	-0.745564	0.191754	-1.1214	-0.369726	0.474467	0.325823	0.690923	0.0483706	TRUE	rs62402381	FALSE	FALSE	TRUE
Glioma	cg02580969	Wald ratio	1	-0.877677	0.225732	-1.32011	-0.435241	0.415748	0.267105	0.647109	0.0481991	TRUE	rs62402381	FALSE	FALSE	TRUE
Glioma	cg15580304	Wald ratio	1	-0.174502	0.0449432	-0.262591	-0.0864134	0.839875	0.769056	0.917215	0.0491095	TRUE	rs79208229	FALSE	FALSE	TRUE
Glioma	cg07689252	Wald ratio	1	-0.159105	0.0410205	-0.239505	-0.0787047	0.852907	0.787017	0.924313	0.049759	TRUE	rs78147778	FALSE	FALSE	TRUE

## Sheet: 1.2
CpG site	F-stat
cg00000289	524.563
cg00000292	78.3236
cg00000321	331.149
cg00000363	91.4173
cg00000658	1502.63
cg00000714	1548.27
cg00000714	31.1411
cg00000721	61.8978
cg00000924	158.795
cg00001099	3516.4
cg00001099	106.027
cg00001583	251.353
cg00001594	31.3469
cg00001687	461.268
cg00001747	100.314
cg00001793	80.4546
cg00001809	165.521
cg00001874	1024.83
cg00002033	1609.26
cg00002080	1590.91
cg00002145	454.039
cg00002190	663.191
cg00002190	1687.49
cg00002224	3359.59
cg00002464	149.825
cg00002591	52.9217
cg00002597	81.4621
cg00002646	131.292
cg00002719	198.993
cg00002749	257.998
cg00002769	136.955
cg00002808	273.179
cg00002810	116.266
cg00002837	177.109
cg00002930	89.3849
cg00003287	300.698
cg00003345	458.028
cg00003529	37.124
cg00003578	607.015
cg00003578	427.77
cg00003625	360.427
cg00003900	1056.98
cg00003900	1557.91
cg00003965	1299.42
cg00003994	1014.65
cg00004061	362.095
cg00004082	1393.95
cg00004105	92.5841
cg00004105	2149.3
cg00004207	1488.99
cg00004421	2017.25
cg00004562	367.965
cg00004608	119.698
cg00004806	994.966
cg00004859	58.7647
cg00004963	127.909
cg00004996	302.104
cg00005072	1578.07
cg00005166	523.366
cg00005297	923.183
cg00005541	132.626
cg00005619	289.806
cg00005622	367.936
cg00005849	176.712
cg00005861	99.7233
cg00006090	60.3624
cg00006414	99.4492
cg00006787	452.654
cg00006884	40.3803
cg00006948	3357.45
cg00007221	136.715
cg00007239	45.1196
cg00007326	85.535
cg00007420	128.965
cg00007420	1487.75
cg00007540	1399.98
cg00007644	401.517
cg00008033	174.303
cg00008036	43.2203
cg00008446	148.739
cg00008488	84.2981
cg00008488	357.89
cg00008629	143.094
cg00008665	1526.06
cg00008671	242.705
cg00008737	70.5762
cg00008800	209.203
cg00008819	1940.31
cg00008971	1489.45
cg00009053	1518.25
cg00009167	153.327
cg00009292	515.583
cg00009349	1605.84
cg00009553	924.062
cg00009922	139.194
cg00009944	195.584
cg00010078	590.26
cg00010108	2298.5
cg00010654	715.359
cg00010654	96.986
cg00010672	304.756
cg00010853	449.908
cg00010946	183.654
cg00010954	1161.51
cg00010954	914.628
cg00011203	116.34
cg00011203	1198.49
cg00011239	1275.51
cg00011459	68.9629
cg00011482	1156.18
cg00011564	505.792
cg00011616	727.226
cg00011740	77.4097
cg00011861	1939.38
cg00011924	2166.58
cg00011924	163.407
cg00012148	1773.62
cg00012203	266.072
cg00012203	1512.7
cg00012238	704.215
cg00012362	4154.69
cg00012362	210.496
cg00012522	217.824
cg00012692	1604.55
cg00012698	181.303
cg00012701	1173.23
cg00012701	83.0553
cg00013006	47.4941
cg00013301	1497.81
cg00013409	176.361
cg00013451	191.869
cg00013655	2154.15
cg00013899	600.707
cg00013993	147.384
cg00014104	1600.23
cg00014118	274.419
cg00014194	1380.46
cg00014260	449.744
cg00014333	1894.6
cg00014333	93.3981
cg00014484	1451.59
cg00014667	81.16
cg00014733	362.068
cg00014786	630.047
cg00014806	577.346
cg00014830	717.512
cg00014900	119.204
cg00014998	183.546
cg00015058	232.92
cg00015121	655.626
cg00015343	168.431
cg00015373	73.8704
cg00016223	98.737
cg00016238	1780.8
cg00016238	363.752
cg00016255	690.485
cg00016406	1387.1
cg00016406	69.6533
cg00016439	52.5315
cg00016892	2030.16
cg00016913	1882.43
cg00016913	58.4776
cg00017059	116.382
cg00017203	1590.7
cg00017437	418.883
cg00017475	769.078
cg00017489	404.131
cg00017546	1952.57
cg00017601	128.622
cg00017826	1196.12
cg00017931	271.068
cg00017931	650.505
cg00017970	453.585
cg00018181	373.878
cg00018181	1838.72
cg00018229	1964.62
cg00018524	35.3052
cg00018606	98.2215
cg00018696	157.519
cg00019366	186.7
cg00019458	817.944
cg00019511	876.628
cg00019576	39.7205
cg00019826	311.102
cg00019841	143.809
cg00019877	266.468
cg00019997	901.762
cg00020052	31.3868
cg00020191	364.392
cg00020340	807.935
cg00020405	141.829
cg00020446	222.292
cg00020474	1198.5
cg00020649	40.1187
cg00020799	211.095
cg00020991	1045.16
cg00021242	263.603
cg00021275	294.599
cg00021325	2255.08
cg00021476	34.8088
cg00021476	860.685
cg00021532	1552.76
cg00021540	2774.15
cg00021576	144.188
cg00021600	186.723
cg00021855	4784.79
cg00021855	2405.98
cg00022024	1467.44
cg00022101	681.18
cg00022101	2106.68
cg00022145	1495.39
cg00022235	32.4433
cg00022492	326.559
cg00022606	109.42
cg00022642	627.46
cg00022866	1569.78
cg00022871	142.837
cg00022900	206.247
cg00023024	735.744
cg00023174	44.6499
cg00023233	73.8073
cg00023411	1053.8
cg00023464	74.9664
cg00023464	2986.16
cg00023808	322.425
cg00023919	544.277
cg00024396	603.758
cg00024404	2166.03
cg00024416	6172.33
cg00024416	575.42
cg00024443	222.22
cg00024494	871.776
cg00024516	179.884
cg00024722	70.781
cg00024989	2285.91
cg00025185	1212.46
cg00025211	1489.92
cg00025347	95.679
cg00025357	8762.56
cg00025357	95.0206
cg00025439	170.623
cg00025439	1962.96
cg00025496	490.036
cg00025591	204.667
cg00025643	110.347
cg00025663	94.7984
cg00025823	564.645
cg00025991	376.556
cg00026141	185.6
cg00026346	76.2452
cg00026362	685.335
cg00026362	472.677
cg00026375	295.907
cg00026474	5187.46
cg00026553	1721.23
cg00026703	113.826
cg00026776	1116.22
cg00026803	740.82
cg00026909	728.849
cg00026919	591.474
cg00027081	1567.81
cg00027081	151.497
cg00027162	576.894
cg00027162	421.666
cg00027232	161.61
cg00027232	84.6204
cg00027570	61.7962
cg00027586	289.873
cg00027674	1662.43
cg00027674	147.809
cg00027729	51.6649
cg00027745	140.514
cg00028013	593.777
cg00028013	100.936
cg00028014	9136.89
cg00028014	2237.68
cg00028034	1671.01
cg00028034	55.7341
cg00028056	137.672
cg00028135	234.358
cg00028184	221.696
cg00028211	102.404
cg00028299	72.5927
cg00028308	1127.09
cg00028507	276.889
cg00028598	50.8503
cg00028636	190.243
cg00028678	523.393
cg00028929	2354.1
cg00028929	318.83
cg00028993	1513.87
cg00029246	183.126
cg00029521	454.507
cg00029640	86.4973
cg00030005	860.472
cg00030420	494.571
cg00030427	36.6149
cg00030466	203.682
cg00030476	1197.7
cg00030508	139.702
cg00030508	547.207
cg00030588	439.143
cg00030604	568.43
cg00030774	235.119
cg00030807	958.638
cg00031162	202.5
cg00031303	168.379
cg00031303	2100.61
cg00031346	313.59
cg00031443	1637.28
cg00031491	48.0983
cg00031722	75.5061
cg00031896	1015.82
cg00032308	82.3751
cg00032366	753.379
cg00032609	333.879
cg00032805	59.7113
cg00032879	2142.91
cg00032884	800.947
cg00032884	282.208
cg00032959	376.547
cg00033551	253.251
cg00033643	246.327
cg00033806	988.292
cg00033877	169.107
cg00033877	1105.91
cg00033915	1819.81
cg00034003	5293.62
cg00034003	1573.44
cg00034101	177.284
cg00034407	279.371
cg00034433	333.079
cg00034559	171.013
cg00034574	131.208
cg00034611	205.487
cg00034755	114.754
cg00034755	461.045
cg00034769	2091.71
cg00034769	164.164
cg00035197	717.024
cg00035220	1669.45
cg00035630	157.325
cg00035636	1663.37
cg00035847	166.653
cg00035889	266.335
cg00035937	272.693
cg00036011	243.18
cg00036110	142.127
cg00036115	538.245
cg00036119	321.316
cg00036119	2218.18
cg00036119	56.3145
cg00036137	196.488
cg00036137	81.8417
cg00036263	1343.17
cg00036299	1287.66
cg00036324	549.447
cg00036347	1635.67
cg00036369	387.499
cg00036408	250.324
cg00036408	208.056
cg00036440	85.1163
cg00036585	78.4971
cg00036588	240.299
cg00036664	250.931
cg00036664	100.373
cg00036723	1831.77
cg00036732	348.56
cg00036871	1511.2
cg00037186	30.6489
cg00037400	56.8104
cg00037406	436.823
cg00037406	1131.04
cg00037441	503.143
cg00037856	307.439
cg00037952	76.2593
cg00038020	109.743
cg00038233	72.7383
cg00038342	94.5272
cg00038665	176.677
cg00038736	82.1415
cg00038736	1783.65
cg00038736	373.037
cg00038857	70.3053
cg00039057	158.802
cg00039326	84.2978
cg00039463	627.507
cg00039480	2229.98
cg00039627	204.412
cg00039864	3689.85
cg00040047	211.112
cg00040426	179.17
cg00040466	854.758
cg00040569	286.661
cg00040575	920.142
cg00040588	1659.84
cg00040590	734.996
cg00040986	156.683
cg00041270	1776.26
cg00041575	1983.97
cg00041666	73.8082
cg00041865	68.1038
cg00041989	101.581
cg00041989	97.9226
cg00042186	367.731
cg00042186	83.4548
cg00042335	63.2654
cg00042356	1484.49
cg00042409	412.739
cg00042478	365.507
cg00042882	92.8873
cg00043004	182.611
cg00043004	432.81
cg00043005	129.594
cg00043076	2079.73
cg00043080	256.016
cg00043324	69.6232
cg00043324	1716.86
cg00043324	772.744
cg00043364	191.58
cg00043524	86.1582
cg00043564	1615.18
cg00043564	111.319
cg00043591	318.441
cg00043599	110.164
cg00043788	497.524
cg00043790	865.871
cg00043792	396.636
cg00044050	2466.27
cg00044050	1906.22
cg00044097	113.172
cg00044107	944.647
cg00044372	292.055
cg00044463	47.0861
cg00044466	255.044
cg00044665	208.673
cg00044796	1881.7
cg00044995	134.559
cg00045114	865.786
cg00045227	419.184
cg00045227	1211.17
cg00045689	369.642
cg00045689	1491.59
cg00045690	74.3454
cg00045762	79.0438
cg00045762	1243.72
cg00045902	42.8804
cg00045902	1594.79
cg00046156	147.79
cg00046336	1636.17
cg00046336	566.194
cg00046537	202.255
cg00046623	124.182
cg00046913	1687.18
cg00047050	142.502
cg00047052	73.141
cg00047185	248.301
cg00047287	1740.13
cg00047338	102.195
cg00047532	189.564
cg00047683	145.894
cg00047753	226.185
cg00048370	824.528
cg00048381	311.099
cg00048436	115.905
cg00048697	326.693
cg00048759	1427.9
cg00049156	718.2
cg00049286	695.74
cg00049323	679.601
cg00049323	209.223
cg00049323	2320.63
cg00049380	148.556
cg00049382	1960.15
cg00049440	32.448
cg00049440	1503.75
cg00049502	564.447
cg00049595	257.258
cg00049595	1533.99
cg00049664	1687.06
cg00049691	454.906
cg00049709	270.389
cg00049729	2825.53
cg00049883	1332.06
cg00050152	1552.11
cg00050294	501.74
cg00050336	4430.49
cg00050402	226.258
cg00050482	575.335
cg00050618	647.277
cg00050692	380.596
cg00050792	89.8024
cg00050872	358.869
cg00051179	384.861
cg00051307	76.1067
cg00051371	370.913
cg00051546	200.512
cg00051662	81.8523
cg00051662	1074.76
cg00052385	216.166
cg00052385	1054.29
cg00052482	1021.68
cg00052578	287.881
cg00052626	89.8864
cg00052665	718.79
cg00052772	1906.16
cg00052853	65.5368
cg00052932	712.958
cg00052964	561.438
cg00053261	32.1859
cg00053361	52.2685
cg00053373	664.012
cg00053851	673.467
cg00053870	1578.9
cg00054210	188.193
cg00054210	390.34
cg00054472	2881.29
cg00054472	75.9127
cg00054692	1064.22
cg00054702	342.828
cg00054774	643.708
cg00054774	161.515
cg00054774	2111.71
cg00054971	1533.03
cg00054971	162.726
cg00055292	222.585
cg00055341	305.046
cg00055462	199.605
cg00055555	319.119
cg00055555	2115.88
cg00055557	191.045
cg00055603	3848.46
cg00055603	795.851
cg00055617	298.379
cg00055679	2286.89
cg00055764	150.745
cg00055986	154.817
cg00055986	1728.97
cg00056066	799.091
cg00056202	111.94
cg00056257	1838.34
cg00056433	1762.36
cg00056433	295.456
cg00056497	1724.05
cg00056497	118.51
cg00056578	246.122
cg00056628	111.745
cg00056754	1894.63
cg00056767	255.366
cg00056985	74.9857
cg00057092	103.418
cg00057272	168.276
cg00057272	1490.86
cg00057317	105.277
cg00057476	354.387
cg00057569	3317.52
cg00057593	498.093
cg00057663	169.152
cg00057667	1669.64
cg00057791	794.823
cg00058009	1920.62
cg00058113	51.5107
cg00058113	117.122
cg00058291	368.706
cg00058291	122.003
cg00058329	432.445
cg00058413	83.7073
cg00058515	177.811
cg00058515	798.062
cg00058887	256.922
cg00058938	30.7264
cg00059015	801.637
cg00059024	827.122
cg00059089	239.848
cg00059089	1584.84
cg00059161	140.264
cg00059225	2567.14
cg00059309	376.521
cg00059399	1113.29
cg00059459	279.536
cg00059652	1521.33
cg00059662	1486.24
cg00059699	123.83
cg00059707	488.503
cg00059740	506.938
cg00059911	85.699
cg00059930	168.135
cg00060304	164.888
cg00060374	1517.57
cg00060374	1022.12
cg00060403	67.7343
cg00060484	1513.58
cg00060484	512.994
cg00060484	374.15
cg00060627	4854.08
cg00060627	93.2729
cg00060762	325.143
cg00060800	396.385
cg00060956	955.43
cg00061031	1555.88
cg00061413	469.302
cg00061520	103.186
cg00061520	1615.03
cg00061551	4673.93
cg00061629	135.239
cg00061635	24256.8
cg00061635	257.07
cg00061678	109.361
cg00061695	1398.15
cg00061792	1747.73
cg00061805	165.915
cg00061860	808.701
cg00062245	692.365
cg00062282	254.921
cg00062356	454.392
cg00062776	891.426
cg00063006	139.411
cg00063077	5105.25
cg00063111	351.539
cg00063111	1601.25
cg00063174	192.056
cg00063291	114.805
cg00063346	56.5312
cg00063456	111.361
cg00063699	1065.97
cg00063748	404.27
cg00063828	388.403
cg00064080	1290.85
cg00064255	83.5911
cg00064261	46.9032
cg00064347	58.6754
cg00064589	1194.54
cg00064778	533.378
cg00064840	2486.01
cg00064840	38.2267
cg00064950	1391.72
cg00065048	1615.35
cg00065215	143.705
cg00065302	532.367
cg00065570	649.264
cg00065726	264.422
cg00065957	560.456
cg00066239	2470.73
cg00066270	87.4872
cg00066351	118.331
cg00066663	168.182
cg00066671	150.368
cg00066748	95.9372
cg00066748	521.124
cg00066750	691.183
cg00066828	185.154
cg00066854	236.8
cg00066942	210.122
cg00067018	300.879
cg00067274	322.294
cg00067518	868.345
cg00067528	574.667
cg00067824	664.183
cg00068155	123.114
cg00068433	499.693
cg00068503	93.1288
cg00068779	1553.17
cg00069002	32.2791
cg00069642	148.718
cg00069815	1300.63
cg00069815	1577.57
cg00069969	314.265
cg00070042	196.952
cg00070052	1486.49
cg00070162	617.231
cg00070370	201.142
cg00070383	1506.34
cg00070899	286.548
cg00070899	1598.75
cg00071051	69.5184
cg00071265	788.673
cg00071265	1949.27
cg00071442	35.2932
cg00071727	1556.42
cg00071727	98.5884
cg00071869	250.626
cg00071950	676.508
cg00071950	536.905
cg00072369	1780.25
cg00072407	128.938
cg00072675	483.701
cg00072689	1649.34
cg00072711	87.9647
cg00072720	1415.28
cg00073090	441.24
cg00073244	717.573
cg00073380	1568.39
cg00073384	64.4203
cg00073460	98.0047
cg00073460	1596.71
cg00073543	1519.72
cg00073780	161.895
cg00073794	494.298
cg00074086	449.525
cg00074086	2333.8
cg00074145	130.419
cg00074313	1503.77
cg00074348	205.434
cg00074365	317.243
cg00074365	93.9909
cg00074746	161.251
cg00074746	716.68
cg00075192	133.27
cg00075467	94.9563
cg00075920	48.6282
cg00075956	154.248
cg00075975	233.527
cg00076195	32.759
cg00076195	1847.05
cg00076307	36.722
cg00076307	134.365
cg00076325	904.515
cg00076538	244.415
cg00077285	38.0118
cg00077285	104.23
cg00077426	190.283
cg00077450	27.3985
cg00077838	121.989
cg00077838	95.8844
cg00077877	30.4865
cg00078025	236.148
cg00078025	4431.42
cg00078025	81.9573
cg00078085	108.801
cg00078085	389.417
cg00078085	255.414
cg00078221	219.599
cg00078221	87.7313
cg00078245	75.6274
cg00078245	111.739
cg00078334	182.296
cg00078348	1799.44
cg00078456	1094.11
cg00078513	80.8524
cg00078861	85.8279
cg00078911	69.545
cg00078996	90.2808
cg00079056	156.503
cg00079477	1736.62
cg00079477	96.2473
cg00079563	42.1892
cg00079598	396.862
cg00079598	52.7496
cg00079598	1943.24
cg00079898	4484.81
cg00080068	40.6204
cg00080081	202.271
cg00080081	79.4079
cg00080188	171.06
cg00080252	255.662
cg00080333	34.8334
cg00080972	108.95
cg00080987	1548.9
cg00081046	50.4966
cg00081084	277.731
cg00081324	215.101
cg00081439	231.766
cg00081574	671.16
cg00081574	89.5172
cg00081729	709.563
cg00081935	157.719
cg00082140	74.8191
cg00082182	144.588
cg00082285	28.1189
cg00082285	697.333
cg00082310	403.2
cg00082664	73.2067
cg00082833	121.291
cg00082897	192.986
cg00083046	127.788
cg00083059	261.041
cg00083188	95.2157
cg00083194	25.3458
cg00083206	4735.37
cg00083223	104.248
cg00083359	101.821
cg00083399	111.624
cg00083659	150.816
cg00083790	162.587
cg00083937	272.297
cg00083937	161.756
cg00084094	50.355
cg00084184	57.947
cg00084202	297.397
cg00084338	162.676
cg00084347	1495.51
cg00084398	209.356
cg00084398	178.41
cg00084432	180.882
cg00084643	304.673
cg00084770	179.347
cg00085122	126.544
cg00085123	199.006
cg00085123	74.2345
cg00085256	184.383
cg00085370	221.29
cg00085370	97.6963
cg00085416	165.592
cg00085430	46.7926
cg00085434	299.125
cg00085438	205.123
cg00085493	178.227
cg00085493	90.5728
cg00085732	138.785
cg00085790	52.0967
cg00086243	73.0819
cg00086243	156.197
cg00086243	41.4704
cg00086493	937.517
cg00086577	92.7916
cg00086670	73.8419
cg00087023	66.5238
cg00087067	238.042
cg00087067	1326.23
cg00087274	1822.7
cg00087274	58.7477
cg00087368	500.543
cg00087425	25.936
cg00087568	361.782
cg00087735	29.4794
cg00087884	331.624
cg00087884	35.901
cg00087898	40.4275
cg00088007	1196.03
cg00088148	85.627
cg00088183	2573.23
cg00088688	319.191
cg00088688	3714.7
cg00088797	322.774
cg00088797	450.425
cg00088844	137.657
cg00088916	139.486
cg00089091	79.4241
cg00089162	39.7557
cg00089162	70.9932
cg00089314	56.7422
cg00089314	230.295
cg00089384	131.526
cg00089453	29.7785
cg00089464	91.809
cg00089528	2712.66
cg00089528	63.7615
cg00089550	132.96
cg00089814	495.545
cg00089821	659.449
cg00089823	110.232
cg00089823	98.1987
cg00089945	500.09
cg00089945	65.8229
cg00090261	259.518
cg00090265	59.5582
cg00090265	209.416
cg00090282	88.8225
cg00090309	66.1718
cg00090338	182.738
cg00090452	125.895
cg00090674	2092.11
cg00090737	202.839
cg00090764	156.198
cg00090764	138.169
cg00090936	41.8031
cg00091060	298.8
cg00091302	219.521
cg00091302	275.979
cg00091483	60.2691
cg00091693	368.347
cg00091742	86.2689
cg00091760	174.042
cg00091960	118.619
cg00092235	84.8148
cg00092309	69.1913
cg00092309	406.979
cg00092383	149.579
cg00092383	342.588
cg00092400	702.299
cg00092443	3248.36
cg00092711	95.3426
cg00093095	250.352
cg00093149	105.96
cg00093478	332.794
cg00093522	49.9368
cg00093542	101.16
cg00093544	33.8359
cg00093851	162.432
cg00093900	52.9602
cg00093900	156.774
cg00094063	283.979
cg00094095	103.861
cg00094095	123.228
cg00094333	33.3196
cg00094735	870.257
cg00094735	164.456
cg00094817	37.662
cg00094898	100.434
cg00094913	270.189
cg00095214	371.56
cg00095259	142.166
cg00095259	146.616
cg00095276	122.286
cg00095326	198.603
cg00095326	64.2137
cg00095526	4096.51
cg00095526	67.0023
cg00095594	248.443
cg00095678	67.9554
cg00095688	91.4523
cg00095846	211.867
cg00095930	193.915
cg00095976	80.4975
cg00096065	166.667
cg00096065	47.5699
cg00096328	25.6172
cg00096328	145.315
cg00096447	196.846
cg00096536	386.192
cg00096536	36.1361
cg00096806	52.5297
cg00096810	89.444
cg00096810	926.3
cg00096922	251.575
cg00097146	41.3066
cg00097228	153.086
cg00097357	87.5813
cg00097539	35.3146
cg00097794	241.303
cg00097800	413.628
cg00097968	67.4007
cg00098029	281.115
cg00098029	1405.89
cg00098029	34.108
cg00098070	36.5598
cg00098144	1498.18
cg00098162	170.293
cg00098188	291.165
cg00098286	264.672
cg00098553	107.726
cg00098750	170.232
cg00098799	348.171
cg00098814	325.075
cg00098819	157.325
cg00099017	105.39
cg00099240	168.933
cg00099295	105.907
cg00099383	68.111
cg00099427	136.559
cg00099427	1734.71
cg00099441	125.128
cg00099441	199.889
cg00099519	119.09
cg00099602	73.8621
cg00099766	139.804
cg00099768	32.9392
cg00099976	1787.73
cg00100399	76.4632
cg00100680	331.728
cg00100703	30.911
cg00100804	528.635
cg00100948	114.239
cg00100948	2330.47
cg00101154	618.07
cg00101154	72.237
cg00101260	137.837
cg00101453	230.462
cg00101457	73.0981
cg00101457	104.974
cg00101629	192.392
cg00101629	78.1402
cg00101712	51.2327
cg00101715	375.542
cg00101728	187.043
cg00101728	2914.65
cg00102166	3014.9
cg00102685	1187.42
cg00102685	609.902
cg00102726	144.786
cg00102731	85.8521
cg00103329	203.586
cg00103401	119.528
cg00103401	222.054
cg00103568	546.854
cg00103785	707.239
cg00103961	77.5223
cg00104167	224.783
cg00104562	88.7597
cg00105025	30.6698
cg00105041	31.7623
cg00105229	282.14
cg00105253	104.65
cg00105475	632.439
cg00105512	454.239
cg00105628	60.819
cg00105628	57.2807
cg00105640	145.138
cg00106196	129.268
cg00106196	165.088
cg00106345	70.1619
cg00106432	64.5868
cg00106446	102.933
cg00106609	131.712
cg00106609	348.945
cg00106739	125.572
cg00106808	217.552
cg00106942	66.8046
cg00107187	77.0486
cg00107241	1020.02
cg00107488	235.876
cg00107606	51.1759
cg00107630	412.441
cg00107631	294.587
cg00107914	32.787
cg00107916	427.921
cg00107982	137.191
cg00108038	63.4422
cg00108038	64.9273
cg00108108	82.7667
cg00108164	74.7259
cg00108164	178.656
cg00108282	100.504
cg00108349	221.942
cg00108454	331.844
cg00108617	104.178
cg00108617	44.0872
cg00108694	377.572
cg00108715	98.9332
cg00108873	65.6164
cg00108944	281.85
cg00108992	108.507
cg00109012	199.739
cg00109069	3558.59
cg00109131	73.4531
cg00109344	688.196
cg00109356	206.089
cg00109703	90.3783
cg00109764	114.072
cg00109776	74.503
cg00109780	311.865
cg00110171	129.362
cg00110545	136.196
cg00110545	25.9842
cg00110545	56.3157
cg00110654	62.1197
cg00110675	88.6948
cg00110688	1797.23
cg00110688	39.6938
cg00110785	163.066
cg00110846	352.593
cg00110846	263.877
cg00110917	121.277
cg00111102	586.563
cg00111613	32.8822
cg00111778	51.1254
cg00111778	129.857
cg00111826	126.889
cg00111893	66.9569
cg00112042	69.3543
cg00112042	143.523
cg00112048	31.8951
cg00112048	81.0468
cg00112187	309.632
cg00112260	7668.7
cg00112309	49.871
cg00112341	549.676
cg00112465	142.233
cg00112588	338.551
cg00112588	145.929
cg00112798	287.719
cg00112952	255.803
cg00112952	7059.29
cg00112952	371.249
cg00113208	64.3231
cg00113225	211.828
cg00113663	435.066
cg00113675	137.409
cg00113675	866.786
cg00114569	1947.41
cg00114694	136.65
cg00114966	282.801
cg00115178	837.132
cg00115194	175.352
cg00115288	175.991
cg00115458	3674.13
cg00115639	480.39
cg00115654	1053.6
cg00115654	1509.32
cg00115747	2381.52
cg00115747	218.659
cg00115954	132.739
cg00115954	1760.55
cg00115980	170.525
cg00116092	632.851
cg00116315	51.354
cg00116315	2495.04
cg00116658	1490
cg00116946	155.301
cg00117018	1848.65
cg00117018	299.463
cg00117172	117.299
cg00117335	368.354
cg00117599	473.626
cg00117825	101.94
cg00118229	153.238
cg00118542	1516.15
cg00118542	44.3663
cg00118966	86.2952
cg00118978	3360.3
cg00118989	102.536
cg00119073	1332.33
cg00119073	2166.12
cg00119079	85.4754
cg00119279	248.33
cg00119314	77.9174
cg00119387	113.884
cg00119460	1766.18
cg00119460	336.262
cg00119687	169.617
cg00119755	1543.09
cg00119778	88.7711
cg00119778	187.844
cg00119811	553.761
cg00119896	115.464
cg00120096	301.222
cg00120147	516.385
cg00120286	120.94
cg00120473	616.554
cg00120932	1060.79
cg00120948	1496.62
cg00120948	118.398
cg00121135	79.1703
cg00121135	529.047
cg00121339	1023.09
cg00121339	3675.32
cg00121374	122.138
cg00121389	2004.46
cg00121389	133.919
cg00121533	2424.96
cg00121562	211.117
cg00121634	91.9444
cg00121843	384.259
cg00121876	1515.71
cg00122347	874.411
cg00122362	69.3869
cg00122406	1323.6
cg00122406	175.87
cg00122628	576.092
cg00122854	2391.61
cg00122941	2615.24
cg00122944	51.0845
cg00122944	272.104
cg00123055	113.863
cg00123090	3071.88
cg00123104	478.968
cg00123317	339.414
cg00123478	847.195
cg00123512	325.474
cg00123762	361.659
cg00123762	30.2378
cg00124004	917.032
cg00124009	158.148
cg00124045	159.672
cg00124095	700.097
cg00124133	212.577
cg00124213	71.0031
cg00124375	84.2513
cg00124375	657.075
cg00124836	160.965
cg00124905	1046.06
cg00124920	145.039
cg00125306	289.718
cg00126148	489.008
cg00126173	154.655
cg00126498	60.0814
cg00126498	284.692
cg00126498	1521.9
cg00126536	557.53
cg00126636	189.884
cg00126636	880.68
cg00126638	1989.86
cg00126887	122.289
cg00126887	1708.7
cg00126946	1776.81
cg00127150	226.384
cg00127353	152.588
cg00128517	1677.85
cg00128517	340.14
cg00128601	419.124
cg00128695	201.276
cg00128695	1602.82
cg00128774	3787.88
cg00128774	2023.97
cg00129232	118.057
cg00129273	138.091
cg00129549	49.0018
cg00129651	171.979
cg00129785	171.973
cg00129811	96.4896
cg00129827	224.888
cg00129981	88.0269
cg00130165	300.923
cg00130181	146.156
cg00130342	1925.39
cg00130342	126.687
cg00130393	98.3573
cg00130530	203.675
cg00130947	212.329
cg00131244	336.61
cg00131407	465.431
cg00131407	278.801
cg00131758	294.785
cg00131758	37.6303
cg00131893	339.867
cg00131893	208.885
cg00132208	63.4058
cg00132509	117.377
cg00132509	1659.15
cg00133167	242.033
cg00133234	165.552
cg00133234	184.375
cg00133403	52.3375
cg00133595	98.5082
cg00133624	604.947
cg00133624	1650.87
cg00133698	49.0765
cg00133909	123.409
cg00133970	43.6662
cg00134190	122.587
cg00134210	1169.03
cg00134210	173.794
cg00134212	2187.4
cg00134295	198.651
cg00134415	47.6719
cg00134539	243.052
cg00134539	179.737
cg00134563	41.5508
cg00134602	262.822
cg00134645	107.031
cg00135056	109.067
cg00135371	76.0437
cg00135416	184.022
cg00135433	328.434
cg00135497	56.2299
cg00135888	172.78
cg00136279	108.794
cg00136477	1809.55
cg00136477	89.567
cg00136822	41.2673
cg00136968	91.4109
cg00137016	559.287
cg00137234	177.071
cg00137745	120.915
cg00137750	127.594
cg00138101	171.626
cg00138126	64.754
cg00138126	273.014
cg00138451	40.9928
cg00138710	49.328
cg00138766	340.705
cg00138926	160.904
cg00138926	183.158
cg00139037	48.2232
cg00139242	106.113
cg00139242	52.004
cg00139242	319.751
cg00139455	84.1093
cg00139681	201.398
cg00139683	53.9413
cg00139726	142.583
cg00139947	2457.88
cg00140447	1671.9
cg00141143	46.7881
cg00141295	86.8748
cg00141308	1646.95
cg00141308	1825.23
cg00141688	90.5639
cg00141688	1687.41
cg00142036	133.641
cg00142036	2493.62
cg00142150	117.709
cg00142239	197.646
cg00142257	196.658
cg00142257	2354.3
cg00142378	120.49
cg00142402	76.7376
cg00142670	106.285
cg00142925	29.8968
cg00143364	371.755
cg00143376	148.743
cg00143387	2263.24
cg00144186	91.5719
cg00144335	93.983
cg00144550	159.412
cg00144725	102.159
cg00144725	115.32
cg00144817	122.742
cg00145079	336.271
cg00145732	338.355
cg00145866	131.555
cg00145904	1995.32
cg00146004	494.972
cg00146334	93.6838
cg00146612	91.6079
cg00146698	35.6618
cg00146756	139.781
cg00146756	2206.43
cg00146805	311.075
cg00147160	1834.99
cg00147172	114.704
cg00147172	277.02
cg00147244	225.595
cg00147248	62.5585
cg00147286	199.445
cg00147339	145.311
cg00147509	170.016
cg00147788	660.521
cg00147849	32.352
cg00147849	64.9307
cg00148513	48.6332
cg00148825	693.066
cg00148825	31.7188
cg00148862	693.703
cg00148862	373.503
cg00148926	145.004
cg00149213	92.0906
cg00149455	304.374
cg00149455	115.697
cg00149659	1603.34
cg00149716	106.058
cg00149716	255.327
cg00150080	151.588
cg00150231	178.279
cg00150989	59.859
cg00151271	85.638
cg00151607	76.5428
cg00151768	74.7501
cg00151810	701.29
cg00151922	81.6698
cg00152041	94.1106
cg00152041	124.161
cg00152175	154.153
cg00152322	25.3803
cg00152577	55.3358
cg00152577	33.1865
cg00152611	49.0056
cg00152799	859.85
cg00152838	81.2934
cg00152878	489.31
cg00152878	53.006
cg00152942	436.675
cg00152942	112.571
cg00152948	113.555
cg00152948	550.343
cg00153101	142.81
cg00153306	390.891
cg00153368	133.724
cg00153395	196.265
cg00153448	212.256
cg00153543	348.182
cg00153693	624.889
cg00153707	265.174
cg00153707	58.213
cg00153919	155.998
cg00153919	97.0104
cg00153919	852.491
cg00154357	567.53
cg00154455	266.66
cg00154557	154.998
cg00154557	30.5619
cg00154727	246.708
cg00155310	163.142
cg00155314	215.441
cg00155535	76.7734
cg00155609	144.392
cg00155619	142.057
cg00155619	63.5284
cg00155679	183.405
cg00155732	252.341
cg00155879	828.716
cg00156216	223.175
cg00156216	44.1465
cg00156216	67.4105
cg00156230	650.06
cg00156403	61.7464
cg00156427	137.984
cg00156551	947.399
cg00156551	147.848
cg00156633	26.8084
cg00156991	540.408
cg00156991	67.265
cg00157012	258.24
cg00157109	50.1176
cg00157179	55.1717
cg00157439	69.6631
cg00157638	213.307
cg00157656	536.346
cg00157796	2060.77
cg00157935	64.7321
cg00157962	804.861
cg00157987	106.564
cg00158122	156.943
cg00158122	1669.83
cg00158254	325.391
cg00158434	210.626
cg00158442	202.207
cg00158528	106.425
cg00158539	287.212
cg00158539	1644.67
cg00158770	2749.42
cg00158770	1908.29
cg00158934	667.725
cg00159159	124.42
cg00159243	273.367
cg00159243	55.7406
cg00159289	268.835
cg00159400	189.44
cg00159439	1717.19
cg00159523	667.662
cg00159523	1171.83
cg00159682	2151.75
cg00159682	46.9801
cg00159682	138.577
cg00159764	358.034
cg00160002	132.658
cg00160066	1422.55
cg00160183	125.17
cg00160262	232.237
cg00160388	2461.34
cg00160478	192.549
cg00160505	175.017
cg00160619	985.121
cg00160667	664.758
cg00160818	70.7249
cg00160828	92.4908
cg00160828	156.567
cg00160872	173.636
cg00160872	2282.02
cg00160872	88.4589
cg00160886	413.446
cg00160914	542.135
cg00160976	552.564
cg00160981	2273.86
cg00160981	508.631
cg00161124	532.675
cg00161124	107.367
cg00161225	6100.27
cg00161345	756.264
cg00161459	134.84
cg00161556	185.36
cg00161683	703.546
cg00161968	365.891
cg00162001	78.6864
cg00162001	535.751
cg00162046	194.462
cg00162064	3062.58
cg00162231	178.226
cg00162344	207.075
cg00162405	151.485
cg00162611	892.444
cg00162806	1568.75
cg00162862	200.43
cg00162969	429.72
cg00163018	180.291
cg00163365	40.6274
cg00163372	49.5503
cg00163459	1589.06
cg00163459	94.5048
cg00163481	42.2459
cg00163541	364.7
cg00163549	582.846
cg00163674	566.861
cg00163702	1665.38
cg00163727	106.357
cg00163859	398.193
cg00164282	88.7883
cg00164301	1745.21
cg00164301	154.837
cg00164894	134.598
cg00164906	269.03
cg00164997	63.5969
cg00164997	1963.78
cg00165535	82.1397
cg00165631	284.174
cg00165862	312.987
cg00165994	528.946
cg00165994	1673.52
cg00166216	1498.52
cg00166216	95.3561
cg00166687	588.757
cg00166722	313.02
cg00166722	2659.67
cg00167076	38.0491
cg00167076	1572.63
cg00167654	135.218
cg00167836	387.69
cg00167958	485.197
cg00168118	75.7082
cg00168785	798.527
cg00168785	2300.27
cg00168785	79.1525
cg00168785	308.237
cg00168942	1702.41
cg00169019	85.22
cg00169122	144.829
cg00169184	580.436
cg00169354	1962.76
cg00169412	110.876
cg00169617	929.33
cg00169677	49.2315
cg00169725	1374.97
cg00169737	278.636
cg00169776	132.897
cg00169782	1586.78
cg00169964	2344.09
cg00169964	1392.36
cg00170188	1671.65
cg00170242	151.046
cg00170242	1536.95
cg00170343	3413.58
cg00170487	1528.74
cg00170487	75.7951
cg00170714	128.647
cg00170796	1771.39
cg00171161	87.9828
cg00171421	463.163
cg00171436	593.438
cg00172227	156.097
cg00172376	584.344
cg00172376	127.24
cg00172410	282.357
cg00172597	157.849
cg00172603	131.901
cg00172672	41.2258
cg00172696	1975.04
cg00172794	155.566
cg00172803	194.855
cg00172849	121.3
cg00173010	67.24
cg00173435	2242.66
cg00173659	2331.66
cg00173787	404.231
cg00174093	150.041
cg00174179	163.066
cg00174279	1483.48
cg00174428	2433.19
cg00174500	285.024
cg00174573	529.532
cg00174573	1628.02
cg00174718	49.1815
cg00174743	68.9694
cg00174845	120.915
cg00174851	1018.41
cg00174901	1117.19
cg00174918	672.695
cg00175150	252.351
cg00175153	178.938
cg00175344	198.733
cg00175403	1559.93
cg00175423	364.232
cg00175423	35.1969
cg00175823	318.905
cg00175838	399.004
cg00175838	132.102
cg00176111	235.798
cg00176210	582.174
cg00176309	1492.62
cg00176496	383.505
cg00176584	182.402
cg00176638	2506.96
cg00176657	79.7303
cg00176675	1968.55
cg00176675	63.7999
cg00176709	274.121
cg00176709	97.3185
cg00176740	99.056
cg00176863	610.548
cg00177127	1596.06
cg00177142	177.154
cg00177237	193.871
cg00177243	2155.29
cg00177243	259.344
cg00177388	108.311
cg00177797	242.478
cg00178030	90.9651
cg00178119	314.822
cg00178359	882.273
cg00178427	1669.48
cg00178551	722.651
cg00178551	35.5877
cg00178562	392.355
cg00178790	257.516
cg00178850	1524.87
cg00178864	144.469
cg00179026	126.576
cg00179374	376.916
cg00179576	599.076
cg00179795	1801.68
cg00179906	495.52
cg00179921	1979.51
cg00179940	2182.19
cg00180097	847.507
cg00180225	98.0746
cg00180447	1552.55
cg00180447	102.255
cg00180762	1607.17
cg00180762	36.7201
cg00180806	1955.03
cg00181125	1487.63
cg00181432	427.637
cg00181439	173.938
cg00181439	1559.2
cg00181849	479.173
cg00181968	310.935
cg00182421	843.425
cg00182727	2143.28
cg00182893	908.124
cg00182893	2318.58
cg00183173	1664.51
cg00183173	110.679
cg00183186	525.351
cg00183415	93.0951
cg00183468	535.469
cg00183647	298.735
cg00183684	1266.44
cg00184203	489.54
cg00184732	1488.83
cg00184732	456.175
cg00184876	680.863
cg00184953	284.839
cg00185032	363.349
cg00185122	123.882
cg00185413	123.153
cg00185867	68.271
cg00185867	335.683
cg00185867	3247.44
cg00185988	373.381
cg00186143	61.8246
cg00186383	1386.93
cg00186499	416.759
cg00186529	940.802
cg00186701	1523.67
cg00186815	189.923
cg00186909	39.0378
cg00187059	1155.39
cg00187120	544.864
cg00187129	406.35
cg00187229	774.898
cg00187229	100.165
cg00187327	113.02
cg00187380	188.709
cg00187414	39.7119
cg00187414	1553.15
cg00187437	746.061
cg00187535	946.837
cg00187535	110.794
cg00187557	1327.48
cg00187635	42.046
cg00187933	1045.49
cg00188032	378.984
cg00188055	1508.14
cg00188055	117.898
cg00188321	122.963
cg00188503	2069.9
cg00188627	152.082
cg00188627	1504.03
cg00188746	1751.47
cg00188748	110.069
cg00189101	222.616
cg00189366	1196.99
cg00190162	386.617
cg00190206	355.728
cg00190355	1242.82
cg00190355	54.9514
cg00190412	363.65
cg00190545	279.947
cg00190738	33.255
cg00190795	61.1785
cg00191178	467.792
cg00191458	18466.9
cg00191625	133.743
cg00191853	1727.89
cg00191853	2242.32
cg00192026	921.786
cg00192031	2255.81
cg00192136	117.079
cg00192275	81.0465
cg00192773	525.333
cg00192856	103.909
cg00193021	46.8585
cg00193283	216.992
cg00193283	1021.55
cg00193490	210.348
cg00193521	980.746
cg00193613	545.262
cg00193859	212.684
cg00193959	436.985
cg00193963	355.856
cg00194146	399.494
cg00194277	69.606
cg00194321	211.696
cg00194374	233.729
cg00194771	942.506
cg00194886	153.323
cg00195749	86.3546
cg00195828	161.91
cg00196012	305.116
cg00196407	404.179
cg00196660	1745.01
cg00196787	517.601
cg00196810	159.318
cg00197006	2455.53
cg00197058	244.967
cg00197173	225.457
cg00197322	72.436
cg00197322	291.584
cg00197373	106.779
cg00197495	353.428
cg00197517	1874.51
cg00197728	503.638
cg00198586	412.175
cg00198603	66.783
cg00198994	37.1427
cg00199007	970.39
cg00199007	205.556
cg00199047	2889.81
cg00199047	228.343
cg00199047	216.73
cg00199059	951.818
cg00199065	68.7372
cg00199091	546.787
cg00199549	1721.19
cg00200074	1064.65
cg00200164	100.792
cg00200289	325.726
cg00200408	100.127
cg00200755	1542.01
cg00200755	37.7785
cg00200803	292.002
cg00201175	248.56
cg00201196	79.7605
cg00201234	299.004
cg00201275	101.906
cg00201296	217.706
cg00201414	201.333
cg00201445	768.797
cg00201457	1851.6
cg00201595	1513.33
cg00201595	108.627
cg00201779	83.5644
cg00201779	330.891
cg00201819	1101.33
cg00202166	352.451
cg00202246	149.274
cg00202389	375.305
cg00202441	1652.71
cg00202454	648.684
cg00202460	540.726
cg00202561	77.2074
cg00202760	194.917
cg00202760	1283.08
cg00202829	685.801
cg00203124	1035.12
cg00203284	447.64
cg00203736	46.8908
cg00203736	314.644
cg00203913	55.2592
cg00203913	2097.48
cg00203915	257.303
cg00204159	539.019
cg00204249	165.076
cg00204262	412.496
cg00204465	2816.93
cg00204645	210.494
cg00204649	313.975
cg00204748	325.552
cg00204802	184.642
cg00205058	3000.75
cg00205157	1492.95
cg00205605	1744.78
cg00205703	111.875
cg00206063	1165.35
cg00206161	67.001
cg00206168	258.329
cg00206356	898.996
cg00206407	624.708
cg00206463	1077.57
cg00206468	227.04
cg00206490	151.381
cg00206639	349.171
cg00206645	1766.4
cg00206645	94.2798
cg00206779	993.188
cg00207226	494.303
cg00207280	196.784
cg00207352	1487.7
cg00207428	1540.38
cg00207731	865.273
cg00207833	1353.96
cg00207856	2254.76
cg00207856	156.545
cg00207873	436.709
cg00207890	475.401
cg00208218	53.5039
cg00208504	1803.04
cg00208830	105.453
cg00208967	126.334
cg00209038	48.0332
cg00209038	803.237
cg00209424	129.745
cg00209623	177.033
cg00209786	278.399
cg00209831	78.0052
cg00210189	45.7637
cg00210210	1016.13
cg00210249	235.599
cg00210271	1484.22
cg00210562	145.845
cg00210768	1679.96
cg00210856	1544.81
cg00211115	1678.39
cg00211115	650.114
cg00211174	340.407
cg00211174	2695.72
cg00211403	46.9188
cg00211403	628.032
cg00211489	293.823
cg00211496	310.826
cg00211609	103.331
cg00211821	318.228
cg00212470	207.545
cg00212520	122.284
cg00212520	1542.78
cg00212521	124.006
cg00212979	57.7718
cg00212988	146.818
cg00213004	557.392
cg00213052	977.828
cg00213123	277.869
cg00213177	44.5927
cg00213668	126.974
cg00213714	321.758
cg00213729	232.69
cg00214012	178.193
cg00214044	878.451
cg00214171	1547.88
cg00214250	233.35
cg00214395	1112.27
cg00214530	64.0944
cg00214856	1450.16
cg00215017	2613.78
cg00215019	83.9919
cg00215133	38.689
cg00215182	141.849
cg00215902	1335.72
cg00215902	104.306
cg00216138	638.84
cg00216180	341.434
cg00216305	337.16
cg00216758	80.0837
cg00216804	53.7245
cg00217080	1585.33
cg00217306	1051.34
cg00217553	351.805
cg00217859	2342.08
cg00218103	184.811
cg00218134	2291.5
cg00218149	421.767
cg00218409	830.503
cg00218409	65.4826
cg00218484	1481.05
cg00218631	291.208
cg00218649	63.498
cg00218649	1113.65
cg00218893	1562.95
cg00218914	660.418
cg00219151	958.934
cg00219169	1336.78
cg00219210	121.059
cg00219282	1546.22
cg00219303	330.259
cg00219321	42.84
cg00219585	127.054
cg00219626	86.4294
cg00219816	949.432
cg00219816	273.366
cg00219855	133.216
cg00219921	131.607
cg00220102	2713.67
cg00220102	4316.77
cg00220113	63.5439
cg00220243	266.764
cg00220243	497.21
cg00220429	71.0819
cg00220429	294.368
cg00220661	60.8066
cg00220677	161.796
cg00220677	222.286
cg00220721	178.928
cg00220721	2213.63
cg00220737	82.919
cg00220952	79.1013
cg00221012	144.351
cg00221012	110.864
cg00221070	117.959
cg00221382	213.357
cg00221394	146.628
cg00221525	44.9833
cg00221658	187.146
cg00221788	1591.99
cg00221794	94.7112
cg00221794	207.137
cg00222053	31.2311
cg00222175	90.3074
cg00222472	117.741
cg00222656	60.8773
cg00222801	63.3237
cg00223136	191.257
cg00223681	124.435
cg00223715	149.995
cg00223767	430.548
cg00223863	90.1624
cg00223867	294.696
cg00224083	1436.82
cg00224083	735.084
cg00224174	41.7991
cg00224202	227.244
cg00224202	394.043
cg00224471	302.26
cg00224471	49.5164
cg00224508	61.2531
cg00224523	178.328
cg00224671	201.096
cg00224807	165.758
cg00224886	204.579
cg00225006	297.53
cg00225070	114.735
cg00225070	2079.84
cg00225157	142.342
cg00225157	212.939
cg00225858	1840.09
cg00225858	188.606
cg00226306	138.633
cg00226306	63.7947
cg00226306	48.5117
cg00226545	223.934
cg00226545	71.6227
cg00226689	363.648
cg00226689	321.799
cg00226822	112.093
cg00226831	131.295
cg00226831	153.182
cg00226904	73.0975
cg00226984	96.4303
cg00227110	121.477
cg00227156	1883.25
cg00227156	152.413
cg00227225	117.598
cg00227355	274.079
cg00227355	287.259
cg00227578	115.239
cg00227665	197.763
cg00227665	520.091
cg00227781	177.007
cg00228118	46.427
cg00228240	88.1524
cg00228390	261.098
cg00228689	151.184
cg00228708	251.454
cg00228738	57.721
cg00228796	153.325
cg00228799	1584.93
cg00228984	217.085
cg00229387	97.5865
cg00229809	116.848
cg00229868	73.7592
cg00229868	712.21
cg00230074	297.939
cg00230074	116.855
cg00230183	192.171
cg00230183	848.757
cg00230205	491.525
cg00230205	1452.91
cg00230393	215.027
cg00230700	442.958
cg00230700	36.3598
cg00231389	197.322
cg00231389	1798.49
cg00231483	1098.66
cg00231644	29.6458
cg00231644	136.28
cg00231810	25.8954
cg00231810	25.4458
cg00231812	37.7643
cg00231918	222.074
cg00231927	61.7876
cg00231927	265.567
cg00231945	50.3056
[truncated: 170,209 more rows]

## Sheet: 1.3
outcome	exposure	method	nsnp	b	se	lo_ci	up_ci	or	or_lci95	or_uci95	p-adj	FDR < 0.05	SNP	H4 > 0.8	H4 > 0.7	Steiger
Glioblastoma	cg25353384	Wald ratio	1	-5.78849	0.330632	-6.43653	-5.14045	0.00306261	0.00160196	0.00585505	1.68835e-63	TRUE	rs4449583	FALSE	FALSE	TRUE
Glioblastoma	cg09508356	Wald ratio	1	-5.41808	0.346142	-6.09652	-4.73964	0.00443564	0.00225068	0.00874175	2.13182e-50	TRUE	rs200878815	FALSE	FALSE	TRUE
Glioblastoma	cg13924604	Wald ratio	1	-2.2314	0.142556	-2.51081	-1.95199	0.107378	0.0812028	0.141992	1.42121e-50	TRUE	rs2736100	FALSE	FALSE	TRUE
Glioblastoma	cg00624418	Wald ratio	1	-2.81499	0.17984	-3.16748	-2.4625	0.0599053	0.0421098	0.0852213	1.06591e-50	TRUE	rs2736100	FALSE	FALSE	TRUE
Glioblastoma	cg00728907	Wald ratio	1	-3.56987	0.228067	-4.01688	-3.12286	0.0281594	0.018009	0.0440309	8.52727e-51	TRUE	rs2736100	FALSE	FALSE	FALSE
Glioblastoma	cg20513976	Wald ratio	1	-1.00323	0.0693108	-1.13908	-0.867384	0.366692	0.320113	0.420049	3.9269e-43	TRUE	rs2297440	FALSE	FALSE	TRUE
Glioblastoma	cg07695604	Wald ratio	1	3.13918	0.21839	2.71114	3.56722	23.0849	15.0464	35.4181	1.43825e-42	TRUE	rs2236506	FALSE	FALSE	FALSE
Glioblastoma	cg10615591	Wald ratio	1	1.01431	0.0705645	0.876003	1.15262	2.75746	2.40128	3.16646	1.25847e-42	TRUE	rs2236506	FALSE	FALSE	TRUE
Glioblastoma	cg04013159	Wald ratio	1	-1.07572	0.078017	-1.22863	-0.922808	0.341052	0.292692	0.397402	4.46397e-39	TRUE	rs192454833	FALSE	FALSE	TRUE
Glioblastoma	cg22961457	Wald ratio	1	0.914478	0.0667401	0.783668	1.04529	2.49547	2.18949	2.84422	1.32228e-38	TRUE	rs3761124	FALSE	FALSE	TRUE
Glioblastoma	cg04524431	Wald ratio	1	-1.56983	0.11783	-1.80078	-1.33889	0.20808	0.16517	0.262138	2.07746e-36	TRUE	rs7713218	FALSE	FALSE	TRUE
Glioblastoma	cg23211257	Wald ratio	1	1.89031	0.141885	1.61222	2.16841	6.62144	5.01392	8.74435	1.90434e-36	TRUE	rs7713218	FALSE	FALSE	TRUE
Glioblastoma	cg12064459	Wald ratio	1	2.75016	0.212181	2.33429	3.16604	15.6452	10.3221	23.7133	2.08846e-34	TRUE	rs1291209	FALSE	FALSE	TRUE
Glioblastoma	cg00811166	Wald ratio	1	-2.88829	0.225108	-3.32951	-2.44708	0.0556711	0.0358108	0.0865459	1.05698e-33	TRUE	rs2853676	FALSE	FALSE	FALSE
Glioblastoma	cg12413156	Wald ratio	1	-0.877892	0.0693651	-1.01385	-0.741936	0.415658	0.36282	0.476191	9.24926e-33	TRUE	rs2750480	FALSE	FALSE	TRUE
Glioblastoma	cg03873930	Wald ratio	1	-1.8264	0.144699	-2.11001	-1.54279	0.160992	0.121237	0.213783	1.33619e-32	TRUE	rs2253823	FALSE	FALSE	TRUE
Glioblastoma	cg05325480	Wald ratio	1	2.50463	0.199212	2.11418	2.89509	12.2391	8.28276	18.0851	2.35336e-32	TRUE	rs1758205	FALSE	FALSE	TRUE
Glioblastoma	cg20773588	Wald ratio	1	-1.35389	0.13592	-1.62029	-1.08749	0.258234	0.197841	0.337062	1.68238e-19	TRUE	rs723527	FALSE	FALSE	TRUE
Glioblastoma	cg12399224	Wald ratio	1	0.814963	0.0842761	0.649782	0.980144	2.25909	1.91512	2.66484	2.8484e-18	TRUE	rs2315654	FALSE	FALSE	TRUE
Glioblastoma	cg09289359	Wald ratio	1	1.41955	0.151204	1.12319	1.71591	4.13524	3.07464	5.56171	4.08683e-17	TRUE	rs55982832	FALSE	FALSE	TRUE
Glioblastoma	cg00555268	Wald ratio	1	2.98014	0.324343	2.34443	3.61585	19.6906	10.4273	37.1831	2.54847e-16	TRUE	rs6090460	FALSE	FALSE	FALSE
Glioblastoma	cg01458054	Wald ratio	1	-0.980962	0.106763	-1.19022	-0.771707	0.37495	0.304155	0.462223	2.43263e-16	TRUE	rs6090460	FALSE	FALSE	TRUE
Glioblastoma	cg20041612	Wald ratio	1	-2.25799	0.245866	-2.73988	-1.77609	0.104561	0.0645778	0.169299	2.42524e-16	TRUE	rs11979158	FALSE	FALSE	TRUE
Glioblastoma	cg13648651	Wald ratio	1	1.75192	0.191275	1.37702	2.12682	5.76568	3.96309	8.38818	2.92035e-16	TRUE	rs6090461	FALSE	FALSE	TRUE
Glioblastoma	cg06653796	Inverse variance weighted	2	-0.58199	0.0635995	-0.706645	-0.457335	0.558786	0.493297	0.632968	3.02837e-16	TRUE	rs909333	FALSE	FALSE	TRUE
Glioblastoma	cg03071102	Wald ratio	1	1.88848	0.210273	1.47634	2.30061	6.60929	4.3769	9.98027	1.38215e-15	TRUE	rs4809312	FALSE	FALSE	TRUE
Glioblastoma	cg25143652	Wald ratio	1	-1.75836	0.196878	-2.14424	-1.37248	0.172327	0.117157	0.253477	2.09145e-15	TRUE	rs6062486	FALSE	FALSE	TRUE
Glioblastoma	cg03758021	Wald ratio	1	-1.71507	0.19611	-2.09944	-1.33069	0.179951	0.122525	0.264294	1.06328e-14	TRUE	rs1556456	FALSE	FALSE	TRUE
Glioblastoma	cg04625338	Wald ratio	1	1.40531	0.160757	1.09022	1.72039	4.07678	2.97494	5.58672	1.06014e-14	TRUE	rs6960438	FALSE	FALSE	TRUE
Glioblastoma	cg19962434	Wald ratio	1	-2.13692	0.245161	-2.61743	-1.6564	0.118018	0.0729901	0.190824	1.28323e-14	TRUE	rs3787112	FALSE	FALSE	TRUE
Glioblastoma	cg09982321	Wald ratio	1	-0.647031	0.0749824	-0.793997	-0.500066	0.523598	0.452035	0.606491	2.67335e-14	TRUE	rs58626582	FALSE	FALSE	TRUE
Glioblastoma	cg20597143	Wald ratio	1	-0.633709	0.073872	-0.778498	-0.48892	0.53062	0.459095	0.613288	4.02682e-14	TRUE	rs2315007	FALSE	FALSE	TRUE
Glioblastoma	cg10441424	Wald ratio	1	0.633903	0.0745261	0.487832	0.779974	1.88495	1.62878	2.18142	7.32615e-14	TRUE	rs1801075	FALSE	FALSE	TRUE
Glioblastoma	cg14396214	Wald ratio	1	-0.581403	0.0695107	-0.717644	-0.445162	0.559113	0.4879	0.640721	2.3857e-13	TRUE	rs3761123	FALSE	FALSE	TRUE
Glioblastoma	cg05276137	Wald ratio	1	1.03561	0.125137	0.790341	1.28088	2.81682	2.20415	3.5998	4.88591e-13	TRUE	rs6011066	FALSE	FALSE	TRUE
Glioblastoma	cg00599914	Wald ratio	1	-1.85835	0.230088	-2.30932	-1.40738	0.15593	0.0993285	0.244785	2.47799e-12	TRUE	rs3827022	FALSE	FALSE	TRUE
Glioblastoma	cg16989086	Wald ratio	1	-0.478353	0.0596946	-0.595354	-0.361351	0.619804	0.551367	0.696734	4.04444e-12	TRUE	rs3810486	FALSE	FALSE	TRUE
Glioblastoma	cg01190666	Wald ratio	1	-0.493072	0.0615315	-0.613674	-0.37247	0.610747	0.541358	0.68903	3.93801e-12	TRUE	rs3810486	FALSE	FALSE	TRUE
Glioblastoma	cg04379041	Wald ratio	1	-0.919094	0.114696	-1.1439	-0.694291	0.39888	0.318575	0.499429	3.83703e-12	TRUE	rs3810486	FALSE	FALSE	TRUE
Glioblastoma	cg23757825	Wald ratio	1	0.781981	0.098391	0.589135	0.974827	2.1858	1.80243	2.65071	6.36739e-12	TRUE	rs58711464	FALSE	FALSE	TRUE
Glioblastoma	cg07313064	Wald ratio	1	-1.46921	0.185159	-1.83213	-1.1063	0.230106	0.160073	0.330779	6.8869e-12	TRUE	rs28699309	FALSE	FALSE	TRUE
Glioblastoma	cg12343106	Wald ratio	1	-1.04971	0.13229	-1.309	-0.790422	0.350039	0.27009	0.453653	6.72293e-12	TRUE	rs28699309	FALSE	FALSE	TRUE
Glioblastoma	cg11849717	Wald ratio	1	-1.93457	0.25072	-2.42598	-1.44316	0.144486	0.0883912	0.23618	3.74003e-11	TRUE	rs17335738	FALSE	FALSE	TRUE
Glioblastoma	cg16751451	Wald ratio	1	-1.76561	0.230147	-2.2167	-1.31453	0.171082	0.108968	0.268601	5.1709e-11	TRUE	rs11764130	FALSE	FALSE	TRUE
Glioblastoma	cg22396409	Wald ratio	1	-0.753879	0.0986046	-0.947144	-0.560614	0.470538	0.387847	0.570859	6.20083e-11	TRUE	rs6969537	FALSE	FALSE	TRUE
Glioblastoma	cg03860890	Wald ratio	1	-1.5097	0.19777	-1.89733	-1.12207	0.220976	0.149968	0.325604	6.6508e-11	TRUE	rs2330948	FALSE	FALSE	TRUE
Glioblastoma	cg04115418	Inverse variance weighted	2	-0.341654	0.0453338	-0.430509	-0.2528	0.710594	0.650178	0.776623	1.37762e-10	TRUE	rs8124478	FALSE	FALSE	TRUE
Glioblastoma	cg16702083	Wald ratio	1	-0.702103	0.0952274	-0.888748	-0.515457	0.495542	0.41117	0.597228	4.66195e-10	TRUE	rs4809324	FALSE	FALSE	TRUE
Glioblastoma	cg19841423	Weighted median	3	-0.429032	0.0601259	-0.546879	-0.311185	0.651139	0.578753	0.732578	2.63693e-09	TRUE	rs310670	FALSE	FALSE	TRUE
Glioblastoma	cg07507493	Wald ratio	1	1.99388	0.288465	1.42849	2.55927	7.34396	4.17238	12.9264	1.28084e-08	TRUE	rs41309931	FALSE	FALSE	TRUE
Glioblastoma	cg05926943	Wald ratio	1	-1.24967	0.18101	-1.60445	-0.894891	0.286599	0.201	0.408652	1.32989e-08	TRUE	rs9939688	FALSE	TRUE	TRUE
Glioblastoma	cg01584448	Wald ratio	1	2.19896	0.320928	1.56994	2.82798	9.01562	4.80636	16.9112	1.87888e-08	TRUE	rs8046856	FALSE	TRUE	TRUE
Glioblastoma	cg02049682	Wald ratio	1	0.580993	0.0864701	0.411512	0.750475	1.78781	1.5091	2.118	4.62719e-08	TRUE	rs3787105	FALSE	FALSE	TRUE
Glioblastoma	cg04630273	Wald ratio	1	-1.2368	0.184075	-1.59759	-0.876014	0.290311	0.202384	0.416439	4.5415e-08	TRUE	rs7363352	FALSE	FALSE	TRUE
Glioblastoma	cg03719642	Wald ratio	1	1.0006	0.149864	0.706862	1.29433	2.7199	2.02762	3.64855	5.95619e-08	TRUE	rs150589984	FALSE	FALSE	TRUE
Glioblastoma	cg08205361	Wald ratio	1	1.46358	0.21929	1.03377	1.89339	4.3214	2.81165	6.64183	5.95058e-08	TRUE	rs78966163	FALSE	FALSE	TRUE
Glioblastoma	cg14408738	Wald ratio	1	-1.40696	0.211476	-1.82145	-0.992465	0.244887	0.161791	0.370662	6.7509e-08	TRUE	rs6122136	FALSE	FALSE	TRUE
Glioblastoma	cg19924334	Wald ratio	1	-0.486999	0.0752411	-0.634471	-0.339526	0.614468	0.530216	0.712108	2.22752e-07	TRUE	rs310672	FALSE	FALSE	TRUE
Glioblastoma	cg00832581	Wald ratio	1	-1.25609	0.194913	-1.63812	-0.874058	0.284766	0.194346	0.417255	2.63756e-07	TRUE	rs4947962	FALSE	FALSE	TRUE
Glioblastoma	cg10170269	Wald ratio	1	-0.502426	0.0792277	-0.657712	-0.34714	0.605061	0.518035	0.706707	5.08155e-07	TRUE	rs311497	FALSE	FALSE	TRUE
Glioblastoma	cg03339910	Wald ratio	1	0.691995	0.109311	0.477746	0.906244	1.9977	1.61244	2.47501	5.36864e-07	TRUE	rs311491	FALSE	FALSE	TRUE
Glioblastoma	cg01176363	Wald ratio	1	0.398611	0.0630853	0.274964	0.522258	1.48975	1.31648	1.68583	5.70594e-07	TRUE	rs80300975	FALSE	FALSE	TRUE
Glioblastoma	cg00573338	Wald ratio	1	-0.37445	0.0593875	-0.490849	-0.25805	0.687668	0.612107	0.772557	6.12393e-07	TRUE	rs5756908	FALSE	FALSE	TRUE
Glioblastoma	cg06226150	Wald ratio	1	0.900594	0.145662	0.615097	1.18609	2.46106	1.84984	3.27426	1.31907e-06	TRUE	rs6011014	FALSE	FALSE	TRUE
Glioblastoma	cg22999540	Wald ratio	1	0.928551	0.150658	0.63326	1.22384	2.53084	1.88374	3.40022	1.46929e-06	TRUE	rs62331285	FALSE	FALSE	TRUE
Glioblastoma	cg19421752	Wald ratio	1	0.737664	0.119687	0.503078	0.972251	2.09105	1.6538	2.64389	1.44703e-06	TRUE	rs62331285	FALSE	FALSE	TRUE
Glioblastoma	cg18198734	Wald ratio	1	-1.12905	0.187764	-1.49707	-0.761031	0.32334	0.223785	0.467184	3.64074e-06	TRUE	rs17884306	FALSE	FALSE	TRUE
Glioblastoma	cg09146183	Wald ratio	1	-1.3099	0.218898	-1.73894	-0.880862	0.269846	0.175706	0.414425	4.28975e-06	TRUE	rs4821734	FALSE	FALSE	TRUE
Glioblastoma	cg19811473	Wald ratio	1	0.724006	0.12101	0.486826	0.961187	2.06268	1.62714	2.6148	4.25539e-06	TRUE	rs12480034	FALSE	FALSE	TRUE
Glioblastoma	cg07062658	Wald ratio	1	-1.2972	0.216813	-1.72215	-0.872241	0.273297	0.178682	0.418014	4.1946e-06	TRUE	rs12480034	FALSE	FALSE	TRUE
Glioblastoma	cg01118868	Wald ratio	1	0.680151	0.113794	0.457114	0.903188	1.97418	1.57951	2.46746	4.29008e-06	TRUE	rs13042230	FALSE	FALSE	TRUE
Glioblastoma	cg14247180	Wald ratio	1	-0.317457	0.0549981	-0.425253	-0.209661	0.727998	0.653604	0.810859	1.45713e-05	TRUE	rs1004763	FALSE	FALSE	TRUE
Glioblastoma	cg19881032	Wald ratio	1	-1.43953	0.251663	-1.93279	-0.94627	0.237039	0.144744	0.388186	1.95513e-05	TRUE	rs738442	FALSE	FALSE	TRUE
Glioblastoma	cg13868216	Wald ratio	1	-1.65973	0.292181	-2.2324	-1.08705	0.190191	0.107271	0.337209	2.433e-05	TRUE	rs5995530	FALSE	FALSE	TRUE
Glioblastoma	cg13603805	Wald ratio	1	-0.45838	0.080759	-0.616668	-0.300092	0.632307	0.53974	0.74075	2.46563e-05	TRUE	rs4796305	FALSE	FALSE	TRUE
Glioblastoma	cg08724992	Wald ratio	1	1.79332	0.319001	1.16808	2.41857	6.00939	3.21582	11.2297	3.33514e-05	TRUE	rs132931	FALSE	FALSE	TRUE
Glioblastoma	cg10531073	Wald ratio	1	0.367956	0.0660084	0.238579	0.497332	1.44478	1.26944	1.64433	4.32441e-05	TRUE	rs132929	FALSE	FALSE	TRUE
Glioblastoma	cg20844262	Wald ratio	1	-0.418319	0.0790815	-0.573319	-0.26332	0.658152	0.563651	0.768496	0.000210511	TRUE	rs1758199	FALSE	FALSE	TRUE
Glioblastoma	cg01756902	Wald ratio	1	-0.688163	0.130094	-0.943148	-0.433178	0.502498	0.3894	0.648445	0.000207846	TRUE	rs1758199	FALSE	FALSE	TRUE
Glioblastoma	cg19728936	Wald ratio	1	-0.450341	0.0851352	-0.617206	-0.283476	0.637411	0.539449	0.753161	0.000205248	TRUE	rs1758199	FALSE	FALSE	TRUE
Glioblastoma	cg03947749	Wald ratio	1	-0.553131	0.104567	-0.758082	-0.348179	0.575146	0.468564	0.705972	0.000202714	TRUE	rs1758199	FALSE	FALSE	TRUE
Glioblastoma	cg02296167	Wald ratio	1	0.988096	0.18764	0.620322	1.35587	2.68611	1.85953	3.88013	0.000228009	TRUE	rs1151625	FALSE	FALSE	TRUE
Glioblastoma	cg16209860	Wald ratio	1	-0.411368	0.078119	-0.564481	-0.258255	0.662743	0.568655	0.772398	0.000225262	TRUE	rs1151625	FALSE	FALSE	TRUE
Glioblastoma	cg16219124	Wald ratio	1	-1.18287	0.22469	-1.62326	-0.742477	0.306399	0.197255	0.475934	0.000224366	TRUE	rs2735948	FALSE	FALSE	TRUE
Glioblastoma	cg18725573	Wald ratio	1	0.69165	0.131929	0.433069	0.950231	1.99701	1.54198	2.58631	0.000249681	TRUE	rs2427536	FALSE	FALSE	TRUE
Glioblastoma	cg09163442	Wald ratio	1	-1.18566	0.229952	-1.63636	-0.734953	0.305545	0.194687	0.479528	0.000392952	TRUE	rs2699214	FALSE	FALSE	TRUE
Glioblastoma	cg24115232	Wald ratio	1	-1.50032	0.293163	-2.07492	-0.925721	0.223059	0.125567	0.396246	0.0004765	TRUE	rs7718900	FALSE	FALSE	TRUE
Glioblastoma	cg10979994	Wald ratio	1	-1.06969	0.209704	-1.48071	-0.658668	0.343116	0.227477	0.51754	0.000514786	TRUE	rs10060827	FALSE	FALSE	TRUE
Glioblastoma	cg21133868	Wald ratio	1	-0.338213	0.0663041	-0.468169	-0.208257	0.713043	0.626148	0.811998	0.000509002	TRUE	rs10060827	FALSE	FALSE	TRUE
Glioblastoma	cg02064402	Wald ratio	1	-1.80832	0.354781	-2.5037	-1.11295	0.163929	0.0817822	0.328587	0.000513901	TRUE	rs12514171	FALSE	FALSE	TRUE
Glioblastoma	cg02378506	Wald ratio	1	-1.07147	0.21165	-1.4863	-0.656632	0.342506	0.226208	0.518595	0.000609679	TRUE	rs2699229	FALSE	FALSE	TRUE
Glioblastoma	cg10576459	Wald ratio	1	0.378884	0.0754383	0.231025	0.526743	1.46065	1.25989	1.69341	0.000743306	TRUE	rs2111438	FALSE	FALSE	TRUE
Glioblastoma	cg07893512	Wald ratio	1	1.44163	0.288861	0.875466	2.0078	4.2276	2.39999	7.44693	0.000866857	TRUE	rs9939865	FALSE	FALSE	TRUE
Glioblastoma	cg00525011	Wald ratio	1	-0.429699	0.0866136	-0.599462	-0.259937	0.650705	0.549107	0.7711	0.000999471	TRUE	rs2562158	FALSE	FALSE	TRUE
Glioblastoma	cg06934747	Wald ratio	1	-1.06403	0.214476	-1.4844	-0.643659	0.345062	0.226637	0.525367	0.000989079	TRUE	rs2562161	FALSE	FALSE	TRUE
Glioblastoma	cg09113560	Wald ratio	1	0.844659	0.171822	0.507888	1.18143	2.32718	1.66178	3.25903	0.00123393	TRUE	rs3785288	FALSE	FALSE	TRUE
Glioblastoma	cg17867823	Wald ratio	1	0.340856	0.0695408	0.204556	0.477156	1.40615	1.22698	1.61149	0.00131402	TRUE	rs11551684	FALSE	FALSE	TRUE
Glioblastoma	cg01561092	Inverse variance weighted	2	-0.231819	0.0476302	-0.325174	-0.138464	0.793089	0.722401	0.870694	0.00154917	TRUE	rs9922332	FALSE	TRUE	TRUE
Glioblastoma	cg03999872	Wald ratio	1	0.267891	0.0550513	0.159991	0.375792	1.3072	1.1735	1.45614	0.00154016	TRUE	rs368971	FALSE	FALSE	TRUE
Glioblastoma	cg19259179	Wald ratio	1	-0.562234	0.116402	-0.790382	-0.334086	0.569934	0.453671	0.715992	0.00182907	TRUE	rs17583554	FALSE	FALSE	TRUE
Glioblastoma	cg03276785	Wald ratio	1	-0.429387	0.0892896	-0.604394	-0.254379	0.650908	0.546405	0.775398	0.00201381	TRUE	rs12532036	FALSE	FALSE	TRUE
Glioblastoma	cg17026582	Wald ratio	1	0.97805	0.20345	0.579288	1.37681	2.65927	1.78477	3.96225	0.0020101	TRUE	rs2075785	FALSE	FALSE	TRUE
Glioblastoma	cg10377582	Wald ratio	1	0.751655	0.156434	0.445045	1.05827	2.12051	1.56056	2.88137	0.00201448	TRUE	rs10876167	FALSE	FALSE	TRUE
Glioblastoma	cg00914902	Wald ratio	1	0.883985	0.184078	0.523191	1.24478	2.42053	1.6874	3.47216	0.00202234	TRUE	rs216597	FALSE	FALSE	TRUE
Glioblastoma	cg08363074	Wald ratio	1	-1.09874	0.230526	-1.55057	-0.646903	0.333292	0.212128	0.523665	0.00239648	TRUE	rs139885	FALSE	FALSE	TRUE
Glioblastoma	cg01586506	Wald ratio	1	1.09553	0.229854	0.645016	1.54604	2.99076	1.90602	4.69286	0.00237387	TRUE	rs139885	FALSE	FALSE	TRUE
Glioblastoma	cg00945507	Wald ratio	1	-0.310963	0.06536	-0.439068	-0.182857	0.732741	0.644637	0.832887	0.00245305	TRUE	rs7792290	FALSE	FALSE	TRUE
Glioblastoma	cg10530063	Wald ratio	1	-0.540751	0.113658	-0.763521	-0.31798	0.582311	0.466023	0.727617	0.00243034	TRUE	rs7792290	FALSE	FALSE	TRUE
Glioblastoma	cg01599709	Wald ratio	1	-0.582462	0.122501	-0.822564	-0.34236	0.558522	0.439304	0.710093	0.00244327	TRUE	rs2237077	FALSE	FALSE	TRUE
Glioblastoma	cg03805019	Wald ratio	1	-0.989977	0.2085	-1.39864	-0.581318	0.371585	0.246933	0.559161	0.00250209	TRUE	rs73323366	FALSE	FALSE	TRUE
Glioblastoma	cg00521255	Wald ratio	1	0.552225	0.116506	0.323875	0.780576	1.73711	1.38247	2.18273	0.00258191	TRUE	rs4150212	FALSE	FALSE	TRUE
Glioblastoma	cg08473240	Wald ratio	1	-0.221303	0.047113	-0.313644	-0.128962	0.801474	0.730779	0.879008	0.00315518	TRUE	rs12332680	FALSE	FALSE	TRUE
Glioblastoma	cg05213661	Inverse variance weighted	2	1.22714	0.265802	0.706169	1.74811	3.41146	2.02621	5.74376	0.00462376	TRUE	rs60021514	FALSE	FALSE	TRUE
Glioblastoma	cg12096487	Wald ratio	1	0.753134	0.163348	0.432972	1.0733	2.12365	1.54183	2.92501	0.00472062	TRUE	rs4796426	FALSE	FALSE	TRUE
Glioblastoma	cg09461851	Wald ratio	1	0.376546	0.0826827	0.214488	0.538604	1.45724	1.23923	1.71361	0.00613171	TRUE	rs3751667	FALSE	FALSE	TRUE
Glioblastoma	cg11876012	Wald ratio	1	-1.20911	0.265618	-1.72972	-0.688496	0.298464	0.177335	0.502331	0.00613842	TRUE	rs216589	FALSE	FALSE	TRUE
Glioblastoma	cg03799713	Wald ratio	1	-0.183585	0.0403631	-0.262697	-0.104474	0.832281	0.768975	0.900799	0.00619425	TRUE	rs6593177	FALSE	FALSE	TRUE
Glioblastoma	cg04037970	Wald ratio	1	-0.249272	0.0548313	-0.356741	-0.141803	0.779368	0.699953	0.867793	0.00620591	TRUE	rs2330764	FALSE	FALSE	TRUE
Glioblastoma	cg05501742	Wald ratio	1	1.54545	0.340814	0.87745	2.21344	4.69006	2.40476	9.14715	0.00650152	TRUE	rs216587	FALSE	FALSE	TRUE
Glioblastoma	cg02949481	Wald ratio	1	0.257721	0.0568346	0.146325	0.369116	1.29398	1.15757	1.44646	0.00644734	TRUE	rs216587	FALSE	FALSE	TRUE
Glioblastoma	cg04095327	Wald ratio	1	1.48264	0.327868	0.840018	2.12526	4.40456	2.31641	8.37509	0.006784	TRUE	rs6866294	FALSE	FALSE	TRUE
Glioblastoma	cg11625005	Wald ratio	1	0.593349	0.131212	0.336173	0.850525	1.81004	1.39958	2.34088	0.00672839	TRUE	rs6866294	FALSE	FALSE	TRUE
Glioblastoma	cg07711099	Inverse variance weighted	2	-0.25377	0.0561226	-0.363771	-0.14377	0.77587	0.695051	0.866087	0.00668451	TRUE	rs62062590	FALSE	FALSE	TRUE
Glioblastoma	cg07274572	Wald ratio	1	0.446012	0.0988814	0.252205	0.63982	1.56207	1.28686	1.89614	0.00698834	TRUE	rs34316274	FALSE	FALSE	TRUE
Glioblastoma	cg14521724	Wald ratio	1	0.874642	0.193909	0.49458	1.2547	2.39802	1.63981	3.5068	0.00693244	TRUE	rs34316274	FALSE	FALSE	TRUE
Glioblastoma	cg00454961	Wald ratio	1	1.3519	0.299717	0.764453	1.93935	3.86476	2.14782	6.9542	0.00687742	TRUE	rs34316274	FALSE	FALSE	TRUE
Glioblastoma	cg02585931	Wald ratio	1	1.78482	0.396425	1.00783	2.56182	5.95853	2.73965	12.9593	0.00709457	TRUE	rs6519091	FALSE	FALSE	TRUE
Glioblastoma	cg08432509	Wald ratio	1	-0.293236	0.0653971	-0.421415	-0.165058	0.745846	0.656118	0.847844	0.00767348	TRUE	rs3761125	FALSE	FALSE	TRUE
Glioblastoma	cg04626878	Wald ratio	1	-0.870205	0.194812	-1.25204	-0.488374	0.418866	0.285922	0.613624	0.008246	TRUE	rs2297434	FALSE	FALSE	TRUE
Glioblastoma	cg18266458	Wald ratio	1	-0.483389	0.108324	-0.695703	-0.271075	0.61669	0.498724	0.762559	0.00835413	TRUE	rs13055114	FALSE	FALSE	TRUE
Glioblastoma	cg22916017	Wald ratio	1	-0.580563	0.130117	-0.835592	-0.325533	0.559583	0.433617	0.722142	0.0083141	TRUE	rs566128	FALSE	FALSE	TRUE
Glioblastoma	cg04618331	Wald ratio	1	-1.10422	0.248633	-1.59154	-0.616901	0.331469	0.203611	0.539614	0.00908501	TRUE	rs1199045	FALSE	FALSE	TRUE
Glioblastoma	cg12983285	Wald ratio	1	-0.853368	0.192166	-1.23001	-0.476723	0.425978	0.292289	0.620814	0.00903267	TRUE	rs3787102	FALSE	FALSE	TRUE
Glioblastoma	cg00430895	Inverse variance weighted	2	0.324883	0.0733606	0.181096	0.46867	1.38387	1.19853	1.59787	0.00948829	TRUE	rs67565680	FALSE	FALSE	TRUE
Glioblastoma	cg21090075	Wald ratio	1	-0.944371	0.213339	-1.36252	-0.526227	0.388924	0.256016	0.59083	0.00950382	TRUE	rs2284063	FALSE	FALSE	TRUE
Glioblastoma	cg00053373	Wald ratio	1	-0.441168	0.0999183	-0.637008	-0.245328	0.643285	0.528873	0.782448	0.0099422	TRUE	rs1641518	FALSE	FALSE	TRUE
Glioblastoma	cg13116946	Wald ratio	1	-1.20991	0.27413	-1.7472	-0.672616	0.298224	0.174261	0.510372	0.00994482	TRUE	rs5756913	FALSE	FALSE	TRUE
Glioblastoma	cg22448889	Wald ratio	1	-0.92885	0.210641	-1.34171	-0.515994	0.395008	0.261399	0.596907	0.010057	TRUE	rs1641537	FALSE	FALSE	TRUE
Glioblastoma	cg09412087	Wald ratio	1	-0.934928	0.212168	-1.35078	-0.51908	0.392614	0.259039	0.595068	0.0101277	TRUE	rs11542180	FALSE	FALSE	TRUE
Glioblastoma	cg05737601	Wald ratio	1	-0.373068	0.0847555	-0.539189	-0.206947	0.688618	0.583221	0.813063	0.0102834	TRUE	rs1619016	FALSE	FALSE	TRUE
Glioblastoma	cg02837935	Inverse variance weighted	2	0.171554	0.0389847	0.0951436	0.247964	1.18715	1.09982	1.28141	0.0102651	TRUE	rs12443922	FALSE	FALSE	TRUE
Glioblastoma	cg12152068	Wald ratio	1	1.3289	0.302185	0.736622	1.92119	3.7769	2.08887	6.82905	0.0103291	TRUE	rs3020779	FALSE	FALSE	TRUE
Glioblastoma	cg02705837	Wald ratio	1	-0.51236	0.116537	-0.740773	-0.283947	0.59908	0.476745	0.752806	0.0103096	TRUE	rs1641521	FALSE	FALSE	TRUE
Glioblastoma	cg12046723	Wald ratio	1	0.714173	0.162968	0.394755	1.03359	2.0425	1.48402	2.81114	0.0109315	TRUE	rs4843392	FALSE	FALSE	TRUE
Glioblastoma	cg11419403	Wald ratio	1	0.876436	0.200843	0.482784	1.27009	2.40232	1.62058	3.56116	0.0118163	TRUE	rs35953391	FALSE	FALSE	TRUE
Glioblastoma	cg10858686	Wald ratio	1	-0.526439	0.120748	-0.763105	-0.289774	0.590704	0.466217	0.748433	0.0119495	TRUE	rs6840716	FALSE	FALSE	TRUE
Glioblastoma	cg08626932	Wald ratio	1	0.625332	0.143693	0.343694	0.906971	1.86887	1.41015	2.47681	0.0123086	TRUE	rs76257944	FALSE	FALSE	TRUE
Glioblastoma	cg02047221	Wald ratio	1	-1.00122	0.230162	-1.45234	-0.550108	0.367429	0.234022	0.576888	0.0123241	TRUE	rs11130208	FALSE	FALSE	TRUE
Glioblastoma	cg19174643	Inverse variance weighted	2	0.487148	0.112123	0.267387	0.706909	1.62767	1.30655	2.02771	0.0125424	TRUE	rs67565680	FALSE	FALSE	TRUE
Glioblastoma	cg05142023	Wald ratio	1	-1.10496	0.2552	-1.60516	-0.604773	0.331223	0.200858	0.546199	0.0133361	TRUE	rs4843159	FALSE	FALSE	TRUE
Glioblastoma	cg05070518	Wald ratio	1	-1.02359	0.236881	-1.48788	-0.559306	0.359302	0.225851	0.571606	0.0137797	TRUE	rs1642807	FALSE	FALSE	TRUE
Glioblastoma	cg09566763	Wald ratio	1	0.269379	0.0624498	0.146977	0.391781	1.30915	1.15833	1.47961	0.0141685	TRUE	rs1642795	FALSE	FALSE	TRUE
Glioblastoma	cg17652424	Wald ratio	1	1.52701	0.354275	0.832636	2.22139	4.60441	2.29937	9.22016	0.0142855	TRUE	rs4820321	FALSE	FALSE	TRUE
Glioblastoma	cg00622799	Inverse variance weighted	2	0.666619	0.154796	0.363219	0.97002	1.94764	1.43795	2.638	0.0144403	TRUE	rs879471	FALSE	FALSE	TRUE
Glioblastoma	cg18884555	Wald ratio	1	-0.499731	0.116223	-0.727528	-0.271934	0.606694	0.483102	0.761905	0.0147857	TRUE	rs4821753	FALSE	FALSE	TRUE
Glioblastoma	cg06634950	Wald ratio	1	-0.953452	0.222096	-1.38876	-0.518144	0.385408	0.249384	0.595625	0.0151478	TRUE	rs10936599	FALSE	FALSE	TRUE
Glioblastoma	cg02478149	Wald ratio	1	0.640154	0.14967	0.346801	0.933507	1.89677	1.41454	2.54341	0.0161646	TRUE	rs929105	FALSE	FALSE	TRUE
Glioblastoma	cg09944012	Inverse variance weighted	2	0.273004	0.0639602	0.147642	0.398366	1.31391	1.1591	1.48939	0.0167063	TRUE	rs113940830	FALSE	FALSE	TRUE
Glioblastoma	cg01127300	Wald ratio	1	0.494065	0.116109	0.266491	0.721638	1.63896	1.30538	2.0578	0.0176091	TRUE	rs5995543	FALSE	FALSE	TRUE
Glioblastoma	cg09276998	Wald ratio	1	-0.668055	0.157063	-0.975898	-0.360211	0.512705	0.376854	0.697529	0.0176366	TRUE	rs75205187	FALSE	FALSE	TRUE
Glioblastoma	cg10726463	Wald ratio	1	1.15155	0.270935	0.620518	1.68258	3.1631	1.85989	5.37944	0.0177747	TRUE	rs6000905	FALSE	FALSE	TRUE
Glioblastoma	cg08298584	Wald ratio	1	-1.44596	0.340782	-2.1139	-0.778032	0.235519	0.120767	0.459309	0.0182417	TRUE	rs4984975	FALSE	FALSE	TRUE
Glioblastoma	cg05857979	Wald ratio	1	1.10147	0.259593	0.592671	1.61028	3.0086	1.80881	5.00419	0.0181298	TRUE	rs4984975	FALSE	FALSE	TRUE
Glioblastoma	cg08581937	Wald ratio	1	-1.10529	0.261744	-1.61831	-0.592277	0.331113	0.198233	0.553067	0.0197193	TRUE	rs1641516	FALSE	FALSE	TRUE
Glioblastoma	cg00153395	Wald ratio	1	0.759125	0.180301	0.405734	1.11252	2.13641	1.5004	3.042	0.0207163	TRUE	rs2780888	FALSE	FALSE	TRUE
Glioblastoma	cg04885333	Wald ratio	1	0.936743	0.223099	0.499469	1.37402	2.55166	1.64785	3.95119	0.0216691	TRUE	rs6502108	FALSE	FALSE	TRUE
Glioblastoma	cg04748593	Wald ratio	1	-1.00384	0.23991	-1.47406	-0.533613	0.366471	0.228994	0.586482	0.0229667	TRUE	rs6785618	FALSE	FALSE	TRUE
Glioblastoma	cg01403010	Wald ratio	1	-0.943621	0.225936	-1.38646	-0.500786	0.389216	0.24996	0.606054	0.0236188	TRUE	rs738320	FALSE	FALSE	TRUE
Glioblastoma	cg00820311	Inverse variance weighted	2	0.301473	0.0725657	0.159244	0.443702	1.35185	1.17262	1.55847	0.0258573	TRUE	rs75870327	FALSE	FALSE	TRUE
Glioblastoma	cg01244043	Wald ratio	1	-1.08036	0.260328	-1.5906	-0.570112	0.339475	0.203803	0.565462	0.0262172	TRUE	rs6042499	FALSE	FALSE	TRUE
Glioblastoma	cg18580322	Wald ratio	1	-0.50577	0.122266	-0.745411	-0.266129	0.603041	0.474539	0.766341	0.0276252	TRUE	rs229200	FALSE	FALSE	TRUE
Glioblastoma	cg05751343	Inverse variance weighted	2	-1.16267	0.281809	-1.71501	-0.610323	0.312651	0.179961	0.543175	0.0287991	TRUE	rs2315649	FALSE	FALSE	TRUE
Glioblastoma	cg13963315	Wald ratio	1	0.757232	0.183688	0.397204	1.11726	2.13237	1.48766	3.05647	0.029051	TRUE	rs2099875	FALSE	FALSE	TRUE
Glioblastoma	cg03796797	Wald ratio	1	0.471736	0.114467	0.24738	0.696092	1.60277	1.28067	2.0059	0.029041	TRUE	rs4474684	FALSE	FALSE	TRUE
Glioblastoma	cg05956518	Wald ratio	1	-0.470816	0.114244	-0.694735	-0.246898	0.624492	0.499207	0.78122	0.0288751	TRUE	rs4474684	FALSE	FALSE	TRUE
Glioblastoma	cg07490394	Wald ratio	1	1.19693	0.29084	0.626888	1.76698	3.30995	1.87178	5.85316	0.0294305	TRUE	rs58049	FALSE	FALSE	TRUE
Glioblastoma	cg04338652	Wald ratio	1	0.317259	0.0772791	0.165791	0.468726	1.37336	1.18033	1.59796	0.0305701	TRUE	rs67565680	FALSE	FALSE	TRUE
Glioblastoma	cg15296767	Wald ratio	1	1.2024	0.293302	0.627526	1.77727	3.32809	1.87297	5.91369	0.0311752	TRUE	rs602534	FALSE	FALSE	TRUE
Glioblastoma	cg06297356	Wald ratio	1	-0.252222	0.0615455	-0.372851	-0.131593	0.777072	0.688768	0.876698	0.0311878	TRUE	rs12600110	FALSE	FALSE	TRUE
Glioblastoma	cg01839639	Inverse variance weighted	2	-0.202516	0.0494452	-0.299429	-0.105603	0.816673	0.741242	0.899781	0.0313331	TRUE	rs2541602	FALSE	FALSE	TRUE
Glioblastoma	cg17838773	Wald ratio	1	0.48829	0.119789	0.253503	0.723077	1.62953	1.28853	2.06076	0.0338931	TRUE	rs4375	FALSE	FALSE	TRUE
Glioblastoma	cg14766885	Wald ratio	1	0.509035	0.125328	0.263393	0.754678	1.66369	1.30134	2.12693	0.0358891	TRUE	rs4262947	FALSE	FALSE	TRUE
Glioblastoma	cg00514186	Wald ratio	1	-0.614232	0.151565	-0.9113	-0.317164	0.541056	0.402001	0.728211	0.0371012	TRUE	rs118094435	FALSE	FALSE	TRUE
Glioblastoma	cg23689069	Wald ratio	1	-0.800565	0.197573	-1.18781	-0.413322	0.449075	0.304889	0.661449	0.0369933	TRUE	rs229201	FALSE	FALSE	TRUE
Glioblastoma	cg20956278	Wald ratio	1	-1.28958	0.318468	-1.91378	-0.665386	0.275386	0.147522	0.514075	0.0372141	TRUE	rs2072859	FALSE	FALSE	TRUE
Glioblastoma	cg02973171	Wald ratio	1	-0.682118	0.168534	-1.01244	-0.351791	0.505545	0.36333	0.703427	0.0373277	TRUE	rs12421066	FALSE	FALSE	TRUE
Glioblastoma	cg15179011	Wald ratio	1	-0.879883	0.217437	-1.30606	-0.453707	0.414832	0.270886	0.635269	0.037246	TRUE	rs4975540	FALSE	FALSE	TRUE
Glioblastoma	cg12075498	Wald ratio	1	0.249192	0.0615866	0.128483	0.369902	1.28299	1.1371	1.44759	0.0371115	TRUE	rs2375475	FALSE	FALSE	TRUE
Glioblastoma	cg16383109	Wald ratio	1	-0.770223	0.190405	-1.14342	-0.397029	0.46291	0.318728	0.672314	0.0370784	TRUE	rs12597930	FALSE	FALSE	TRUE
Glioblastoma	cg08531623	Wald ratio	1	0.352817	0.087321	0.181668	0.523967	1.42307	1.19922	1.68871	0.0376333	TRUE	rs742036	FALSE	FALSE	TRUE
Glioblastoma	cg00159439	Wald ratio	1	-0.227577	0.0563632	-0.338049	-0.117106	0.796461	0.71316	0.889491	0.0378807	TRUE	rs11089862	FALSE	FALSE	TRUE
Glioblastoma	cg15579376	Wald ratio	1	-0.469566	0.116302	-0.697518	-0.241614	0.625274	0.49782	0.785359	0.0377196	TRUE	rs654528	FALSE	FALSE	TRUE
Glioblastoma	cg05301252	Wald ratio	1	-0.878378	0.217559	-1.30479	-0.451962	0.415456	0.271228	0.636379	0.0375322	TRUE	rs111398337	FALSE	FALSE	TRUE
Glioblastoma	cg06334495	Wald ratio	1	0.237763	0.0589742	0.122173	0.353352	1.26841	1.12995	1.42383	0.0382689	TRUE	rs12924916	FALSE	FALSE	TRUE
Glioblastoma	cg14733637	Wald ratio	1	-1.05581	0.262106	-1.56954	-0.542086	0.347909	0.208141	0.581534	0.0386353	TRUE	rs421629	FALSE	FALSE	TRUE
Glioblastoma	cg09921719	Wald ratio	1	0.655703	0.16288	0.336459	0.974948	1.9265	1.39998	2.65103	0.0388489	TRUE	rs1141463	FALSE	FALSE	TRUE
Glioblastoma	cg00035889	Wald ratio	1	-0.627953	0.156048	-0.933807	-0.322099	0.533683	0.393054	0.724627	0.0389144	TRUE	rs729064	FALSE	FALSE	TRUE
Glioblastoma	cg03243135	Inverse variance weighted	2	0.208407	0.0518117	0.106856	0.309958	1.23171	1.11277	1.36337	0.0389994	TRUE	rs4875043	FALSE	FALSE	TRUE
Glioblastoma	cg04280397	Wald ratio	1	1.13485	0.282398	0.581351	1.68835	3.11071	1.78845	5.41054	0.0394287	TRUE	rs132970	FALSE	FALSE	TRUE
Glioblastoma	cg11034802	Wald ratio	1	-0.782246	0.195139	-1.16472	-0.399774	0.457377	0.312011	0.670471	0.040923	TRUE	rs56328909	FALSE	FALSE	TRUE
Glioblastoma	cg24998110	Wald ratio	1	0.621657	0.155617	0.316648	0.926665	1.86201	1.37252	2.52607	0.043179	TRUE	rs4074069	FALSE	FALSE	TRUE
Glioblastoma	cg14069088	Wald ratio	1	1.13348	0.283795	0.577245	1.68972	3.10646	1.78112	5.41798	0.043106	TRUE	rs3731197	FALSE	FALSE	TRUE
Glioblastoma	cg17166338	Wald ratio	1	0.550356	0.138045	0.279788	0.820924	1.73387	1.32285	2.2726	0.0442213	TRUE	rs370348	FALSE	FALSE	TRUE
Glioblastoma	cg17995050	Wald ratio	1	0.665402	0.167059	0.337965	0.992838	1.94527	1.40209	2.69888	0.0447075	TRUE	rs117113975	FALSE	FALSE	TRUE
Glioblastoma	cg22975712	Wald ratio	1	1.2715	0.319923	0.644456	1.89855	3.56621	1.90495	6.67623	0.0461306	TRUE	rs139876	FALSE	FALSE	TRUE
Glioblastoma	cg12727060	Wald ratio	1	-1.58342	0.398638	-2.36475	-0.802084	0.205273	0.0939731	0.448394	0.0463628	TRUE	rs4714087	FALSE	FALSE	TRUE
Glioblastoma	cg04170174	Wald ratio	1	-1.54572	0.389263	-2.30867	-0.782761	0.213159	0.0993931	0.457142	0.0463677	TRUE	rs59020951	FALSE	FALSE	TRUE
Glioblastoma	cg06929449	Wald ratio	1	-0.260854	0.0657557	-0.389736	-0.131973	0.770393	0.677236	0.876364	0.0468975	TRUE	rs6600143	FALSE	FALSE	TRUE
Glioblastoma	cg15548613	Wald ratio	1	-0.496488	0.125437	-0.742345	-0.250632	0.608664	0.475996	0.778309	0.0484576	TRUE	rs35337783	FALSE	FALSE	TRUE

## Sheet: 1.4
outcome	exposure	method	nsnp	b	se	lo_ci	up_ci	or	or_lci95	or_uci95	p-adjusted	FDR < 0.05	SNP	h4 > 0.8	h4 > 0.7	Steiger
Non-glioblastoma	cg20510012	Wald ratio	1	-2.19702	0.184429	-2.5585	-1.83554	0.111134	0.0774209	0.159528	1.36355e-27	TRUE	rs498872	FALSE	FALSE	TRUE
Non-glioblastoma	cg04315692	Wald ratio	1	-0.740167	0.0621335	-0.861948	-0.618385	0.477034	0.422338	0.538814	6.81774e-28	TRUE	rs498872	FALSE	FALSE	TRUE
Non-glioblastoma	cg04142864	Wald ratio	1	1.21136	0.114097	0.987732	1.43499	3.35805	2.68514	4.19961	1.10894e-21	TRUE	rs11603023	FALSE	FALSE	TRUE
Non-glioblastoma	cg17470184	Wald ratio	1	-1.67593	0.163008	-1.99543	-1.35643	0.187134	0.135956	0.257578	2.86572e-20	TRUE	rs77683570	FALSE	FALSE	TRUE
Non-glioblastoma	cg11286122	Wald ratio	1	1.6631	0.16734	1.33511	1.99108	5.27562	3.80041	7.32346	7.58734e-19	TRUE	rs7125115	FALSE	FALSE	TRUE
Non-glioblastoma	cg08473858	Wald ratio	1	2.26162	0.227564	1.81559	2.70764	9.59862	6.14473	14.9939	6.32279e-19	TRUE	rs7125115	FALSE	FALSE	FALSE
Non-glioblastoma	cg19006130	Wald ratio	1	1.98837	0.200069	1.59623	2.3805	7.3036	4.93441	10.8103	5.41953e-19	TRUE	rs7125115	FALSE	FALSE	TRUE
Non-glioblastoma	cg02493211	Wald ratio	1	4.06542	0.41313	3.25569	4.87516	58.2896	25.9375	130.995	1.26029e-18	TRUE	rs10892252	FALSE	FALSE	FALSE
Non-glioblastoma	cg03804240	Wald ratio	1	3.01791	0.336513	2.35834	3.67747	20.4484	10.5734	39.5463	4.48477e-15	TRUE	rs11216956	FALSE	FALSE	FALSE
Non-glioblastoma	cg25353384	Wald ratio	1	-2.87163	0.357312	-3.57196	-2.1713	0.0566065	0.0281007	0.114029	1.23514e-11	TRUE	rs4449583	FALSE	FALSE	TRUE
Non-glioblastoma	cg04173919	Wald ratio	1	1.73993	0.227505	1.29402	2.18584	5.69696	3.64744	8.89814	2.4866e-10	TRUE	rs61900957	FALSE	FALSE	TRUE
Non-glioblastoma	cg03203114	Wald ratio	1	1.71168	0.226391	1.26795	2.15541	5.53826	3.55358	8.6314	4.47213e-10	TRUE	rs6589681	FALSE	FALSE	TRUE
Non-glioblastoma	cg13626505	Wald ratio	1	1.42077	0.208951	1.01123	1.83032	4.14032	2.74897	6.23586	1.08097e-07	TRUE	rs2469534	FALSE	FALSE	TRUE
Non-glioblastoma	cg19341977	Wald ratio	1	1.12071	0.165485	0.796364	1.44506	3.06704	2.21746	4.24213	1.2121e-07	TRUE	rs2469215	FALSE	FALSE	TRUE
Non-glioblastoma	cg18198734	Wald ratio	1	-1.35741	0.202025	-1.75338	-0.961443	0.257326	0.173187	0.382341	1.63307e-07	TRUE	rs17884306	FALSE	FALSE	TRUE
Non-glioblastoma	cg00811166	Wald ratio	1	-1.60652	0.245107	-2.08693	-1.12611	0.200584	0.124067	0.324292	4.67613e-07	TRUE	rs2853676	FALSE	FALSE	TRUE
Non-glioblastoma	cg13924604	Wald ratio	1	-0.989862	0.1527	-1.28915	-0.690569	0.371628	0.275504	0.501291	7.11078e-07	TRUE	rs2736100	FALSE	FALSE	TRUE
Non-glioblastoma	cg00624418	Wald ratio	1	-1.24875	0.192637	-1.62632	-0.871179	0.286864	0.196653	0.418458	6.71574e-07	TRUE	rs2736100	FALSE	FALSE	TRUE
Non-glioblastoma	cg09508356	Wald ratio	1	-2.4035	0.370773	-3.13021	-1.67678	0.0904013	0.0437085	0.186975	6.36228e-07	TRUE	rs200878815	FALSE	FALSE	TRUE
Non-glioblastoma	cg00728907	Wald ratio	1	-1.58362	0.244296	-2.06244	-1.1048	0.205231	0.127144	0.331277	6.04416e-07	TRUE	rs2736100	FALSE	FALSE	TRUE
Non-glioblastoma	cg20513976	Wald ratio	1	-0.468626	0.0732248	-0.612146	-0.325105	0.625862	0.542186	0.722451	9.91807e-07	TRUE	rs2297440	FALSE	FALSE	TRUE
Non-glioblastoma	cg07695604	Wald ratio	1	1.46637	0.23068	1.01424	1.91851	4.33349	2.75727	6.81077	1.25415e-06	TRUE	rs2236506	FALSE	FALSE	TRUE
Non-glioblastoma	cg10615591	Wald ratio	1	0.473804	0.0745356	0.327714	0.619894	1.60609	1.38779	1.85873	1.19962e-06	TRUE	rs2236506	FALSE	FALSE	TRUE
Non-glioblastoma	cg10588696	Wald ratio	1	-1.33849	0.212496	-1.75498	-0.921997	0.262242	0.172911	0.397724	1.67239e-06	TRUE	rs874223	FALSE	FALSE	TRUE
Non-glioblastoma	cg12984729	Wald ratio	1	-2.4262	0.392194	-3.19491	-1.6575	0.0883716	0.0409704	0.190614	3.30015e-06	TRUE	rs874224	FALSE	FALSE	FALSE
Non-glioblastoma	cg23513966	Wald ratio	1	-2.01163	0.332543	-2.66341	-1.35984	0.133771	0.0697099	0.256701	7.49472e-06	TRUE	rs4886484	FALSE	FALSE	TRUE
Non-glioblastoma	cg04013159	Wald ratio	1	-0.493369	0.0824222	-0.654916	-0.331821	0.610566	0.519486	0.717616	1.06733e-05	TRUE	rs192454833	FALSE	FALSE	TRUE
Non-glioblastoma	cg09461851	Wald ratio	1	0.526876	0.088294	0.35382	0.699933	1.69363	1.4245	2.01362	1.15351e-05	TRUE	rs3751667	FALSE	FALSE	TRUE
Non-glioblastoma	cg22961457	Wald ratio	1	0.418752	0.0705422	0.280489	0.557015	1.52006	1.32378	1.74545	1.34687e-05	TRUE	rs3761124	FALSE	FALSE	TRUE
Non-glioblastoma	cg23211257	Wald ratio	1	0.897727	0.151931	0.599942	1.19551	2.45402	1.82201	3.30525	1.53824e-05	TRUE	rs7713218	FALSE	FALSE	TRUE
Non-glioblastoma	cg04524431	Wald ratio	1	-0.745528	0.126173	-0.992827	-0.498229	0.474484	0.370528	0.607606	1.48862e-05	TRUE	rs7713218	FALSE	FALSE	TRUE
Non-glioblastoma	cg00316803	Wald ratio	1	0.405471	0.068749	0.270723	0.540219	1.50001	1.31091	1.71638	1.54092e-05	TRUE	rs12595717	FALSE	FALSE	TRUE
Non-glioblastoma	cg01176363	Wald ratio	1	0.39881	0.0676891	0.266139	0.531481	1.49005	1.30492	1.70145	1.55005e-05	TRUE	rs80300975	FALSE	FALSE	TRUE
Non-glioblastoma	cg04221461	Wald ratio	1	-0.482725	0.0825761	-0.644574	-0.320876	0.617099	0.524886	0.725513	1.98503e-05	TRUE	rs12140040	FALSE	FALSE	TRUE
Non-glioblastoma	cg00164906	Wald ratio	1	-1.01721	0.174377	-1.35899	-0.675433	0.361602	0.25692	0.508936	2.0776e-05	TRUE	rs6705133	FALSE	FALSE	TRUE
Non-glioblastoma	cg20874052	Wald ratio	1	1.11377	0.192017	0.737418	1.49013	3.04583	2.09053	4.43766	2.46099e-05	TRUE	rs17742	FALSE	FALSE	TRUE
Non-glioblastoma	cg06226150	Wald ratio	1	0.907822	0.156631	0.600825	1.21482	2.47892	1.82362	3.36968	2.45871e-05	TRUE	rs6011014	FALSE	FALSE	TRUE
Non-glioblastoma	cg07062658	Wald ratio	1	-1.34136	0.233032	-1.7981	-0.884618	0.26149	0.165613	0.412872	3.03256e-05	TRUE	rs12480034	FALSE	FALSE	TRUE
Non-glioblastoma	cg19811473	Wald ratio	1	0.748656	0.130063	0.493734	1.00358	2.11416	1.63842	2.72803	2.95481e-05	TRUE	rs12480034	FALSE	FALSE	TRUE
Non-glioblastoma	cg14242895	Wald ratio	1	-0.306107	0.0532001	-0.410379	-0.201835	0.736308	0.663399	0.81723	2.91944e-05	TRUE	rs498684	FALSE	FALSE	TRUE
Non-glioblastoma	cg06417752	Wald ratio	1	1.94808	0.339966	1.28174	2.61441	7.01518	3.60291	13.6592	3.27568e-05	TRUE	rs11216917	FALSE	FALSE	TRUE
Non-glioblastoma	cg12467090	Wald ratio	1	-1.35353	0.239402	-1.82276	-0.884301	0.258327	0.16158	0.413003	5.00328e-05	TRUE	rs4252697	FALSE	FALSE	TRUE
Non-glioblastoma	cg12064459	Wald ratio	1	1.26293	0.224467	0.822974	1.70289	3.53577	2.27726	5.48977	5.73158e-05	TRUE	rs1291209	FALSE	FALSE	TRUE
Non-glioblastoma	cg05325480	Wald ratio	1	1.18356	0.2107	0.770586	1.59653	3.26598	2.16103	4.93588	5.90384e-05	TRUE	rs1758205	FALSE	FALSE	TRUE
Non-glioblastoma	cg12413156	Wald ratio	1	-0.410173	0.0734394	-0.554114	-0.266232	0.663535	0.574581	0.766261	6.94576e-05	TRUE	rs2750480	FALSE	FALSE	TRUE
Non-glioblastoma	cg03873930	Wald ratio	1	-0.831201	0.152942	-1.13097	-0.531435	0.435526	0.322721	0.587761	0.000159722	TRUE	rs2253823	FALSE	FALSE	TRUE
Non-glioblastoma	cg14521724	Wald ratio	1	1.11605	0.20727	0.709799	1.5223	3.05277	2.03358	4.58274	0.000206932	TRUE	rs34316274	FALSE	FALSE	TRUE
Non-glioblastoma	cg07274572	Wald ratio	1	0.569115	0.105695	0.361953	0.776276	1.7667	1.43613	2.17336	0.000202621	TRUE	rs34316274	FALSE	FALSE	TRUE
Non-glioblastoma	cg00454961	Wald ratio	1	1.72503	0.320369	1.09711	2.35295	5.6127	2.99549	10.5166	0.000198486	TRUE	rs34316274	FALSE	FALSE	TRUE
Non-glioblastoma	cg19128723	Wald ratio	1	-1.00655	0.187854	-1.37474	-0.638352	0.365479	0.252905	0.528162	0.000225173	TRUE	rs12573103	FALSE	FALSE	TRUE
Non-glioblastoma	cg01843020	Wald ratio	1	-0.525316	0.0980577	-0.717509	-0.333123	0.591368	0.487966	0.716682	0.000221879	TRUE	rs3866543	FALSE	FALSE	TRUE
Non-glioblastoma	cg13603805	Wald ratio	1	-0.464194	0.0873718	-0.635443	-0.292945	0.628642	0.529701	0.746063	0.000277876	TRUE	rs4796305	FALSE	FALSE	TRUE
Non-glioblastoma	cg22376856	Wald ratio	1	-2.82908	0.534703	-3.8771	-1.78106	0.0590674	0.0207109	0.16846	0.000307443	TRUE	rs12044599	FALSE	FALSE	TRUE
Non-glioblastoma	cg18185008	Wald ratio	1	-0.511173	0.0971355	-0.701558	-0.320787	0.599792	0.495812	0.725578	0.000352418	TRUE	rs6668637	FALSE	FALSE	TRUE
Non-glioblastoma	cg08166214	Inverse variance weighted	3	0.406742	0.0776721	0.254505	0.558979	1.50192	1.28982	1.74889	0.000398064	TRUE	rs61163246	FALSE	FALSE	TRUE
Non-glioblastoma	cg01550716	Wald ratio	1	1.06107	0.205191	0.658897	1.46325	2.88947	1.93266	4.31997	0.000556322	TRUE	rs3006936	FALSE	FALSE	TRUE
Non-glioblastoma	cg15212369	Inverse variance weighted	2	-0.288504	0.0560114	-0.398286	-0.178721	0.749384	0.67147	0.836339	0.000609288	TRUE	rs310664	FALSE	FALSE	TRUE
Non-glioblastoma	cg08166214	Weighted median	3	0.411407	0.0804343	0.253756	0.569058	1.50894	1.28886	1.7666	0.000724956	TRUE	rs61163246	FALSE	FALSE	TRUE
Non-glioblastoma	cg05412396	Inverse variance weighted	2	-0.287491	0.0567754	-0.398771	-0.176211	0.750143	0.671144	0.838441	0.000933389	TRUE	rs75628323	FALSE	FALSE	TRUE
Non-glioblastoma	cg00820311	Inverse variance weighted	2	0.390491	0.077229	0.239122	0.54186	1.47771	1.27013	1.7192	0.000954025	TRUE	rs75870327	FALSE	FALSE	TRUE
Non-glioblastoma	cg09412087	Wald ratio	1	-1.14577	0.227268	-1.59121	-0.700322	0.31798	0.203679	0.496425	0.00101394	TRUE	rs11542180	FALSE	FALSE	TRUE
Non-glioblastoma	cg10441424	Wald ratio	1	0.407132	0.0812717	0.24784	0.566425	1.5025	1.28125	1.76196	0.00117839	TRUE	rs1801075	FALSE	FALSE	TRUE
Non-glioblastoma	cg09924669	Wald ratio	1	-0.497981	0.100714	-0.69538	-0.300581	0.607757	0.498885	0.740388	0.00162241	TRUE	rs2294626	FALSE	FALSE	TRUE
Non-glioblastoma	cg14084456	Wald ratio	1	0.380706	0.0776156	0.228579	0.532833	1.46332	1.25681	1.70375	0.0019544	TRUE	rs4252718	FALSE	FALSE	TRUE
Non-glioblastoma	cg09566763	Wald ratio	1	0.330544	0.0674777	0.198287	0.4628	1.39172	1.21931	1.58852	0.00198863	TRUE	rs1642795	FALSE	FALSE	TRUE
Non-glioblastoma	cg22448889	Wald ratio	1	-1.11127	0.227712	-1.55759	-0.664956	0.32914	0.210644	0.514296	0.00215035	TRUE	rs1641537	FALSE	FALSE	TRUE
Non-glioblastoma	cg03671266	Wald ratio	1	0.463113	0.0952853	0.276354	0.649873	1.58901	1.31831	1.9153	0.00234252	TRUE	rs112258597	FALSE	FALSE	TRUE
Non-glioblastoma	cg03552086	Wald ratio	1	0.934502	0.192273	0.557646	1.31136	2.54594	1.74656	3.71121	0.00230807	TRUE	rs112258597	FALSE	FALSE	TRUE
Non-glioblastoma	cg00053373	Wald ratio	1	-0.519376	0.108021	-0.731097	-0.307656	0.594891	0.481381	0.735168	0.0029564	TRUE	rs1641518	FALSE	FALSE	TRUE
Non-glioblastoma	cg04330176	Wald ratio	1	-1.12011	0.233051	-1.57689	-0.66333	0.326244	0.206617	0.515133	0.00294096	TRUE	rs2902638	FALSE	FALSE	TRUE
Non-glioblastoma	cg14684088	Wald ratio	1	1.32409	0.275866	0.783388	1.86478	3.75875	2.18888	6.45454	0.00299607	TRUE	rs11598614	FALSE	FALSE	TRUE
Non-glioblastoma	cg02705837	Wald ratio	1	-0.604636	0.126021	-0.851638	-0.357634	0.546273	0.426715	0.699329	0.00298193	TRUE	rs1641521	FALSE	FALSE	TRUE
Non-glioblastoma	cg17807824	Wald ratio	1	-1.54828	0.323754	-2.18284	-0.913722	0.212613	0.112721	0.401029	0.00317907	TRUE	rs4252736	FALSE	FALSE	TRUE
Non-glioblastoma	cg05070518	Wald ratio	1	-1.21888	0.256235	-1.7211	-0.716661	0.295561	0.178869	0.48838	0.00355718	TRUE	rs1642807	FALSE	FALSE	TRUE
Non-glioblastoma	cg05737601	Wald ratio	1	-0.435491	0.0916791	-0.615182	-0.2558	0.646947	0.540543	0.774297	0.00362853	TRUE	rs1619016	FALSE	FALSE	TRUE
Non-glioblastoma	cg06993367	Wald ratio	1	0.385	0.081775	0.224721	0.545279	1.46961	1.25197	1.72509	0.0044064	TRUE	rs117666374	FALSE	FALSE	TRUE
Non-glioblastoma	cg06185246	Wald ratio	1	0.404776	0.0859757	0.236264	0.573289	1.49897	1.26651	1.77409	0.00434917	TRUE	rs117666374	FALSE	FALSE	TRUE
Non-glioblastoma	cg16709691	Wald ratio	1	1.2005	0.25499	0.700723	1.70029	3.32179	2.01521	5.47551	0.00429342	TRUE	rs117666374	FALSE	FALSE	TRUE
Non-glioblastoma	cg21011913	Wald ratio	1	-0.886845	0.188486	-1.25628	-0.517414	0.411953	0.284712	0.59606	0.00430029	TRUE	rs8080690	FALSE	FALSE	TRUE
Non-glioblastoma	cg17852841	Wald ratio	1	1.05623	0.224486	0.61624	1.49623	2.87552	1.85195	4.4648	0.00424653	TRUE	rs8080690	FALSE	FALSE	TRUE
Non-glioblastoma	cg10703101	Wald ratio	1	0.398883	0.0847766	0.232721	0.565045	1.49016	1.26203	1.75953	0.00419411	TRUE	rs8080690	FALSE	FALSE	TRUE
Non-glioblastoma	cg21519058	Wald ratio	1	-1.20546	0.256783	-1.70876	-0.702169	0.299553	0.18109	0.495509	0.00436439	TRUE	rs34439598	FALSE	FALSE	TRUE
Non-glioblastoma	cg12096487	Wald ratio	1	0.820568	0.176161	0.475292	1.16584	2.27179	1.60848	3.20863	0.00514962	TRUE	rs4796426	FALSE	FALSE	TRUE
Non-glioblastoma	cg05677249	Wald ratio	1	0.324128	0.0696765	0.187562	0.460694	1.38282	1.20631	1.58517	0.00524238	TRUE	rs12441855	FALSE	FALSE	TRUE
Non-glioblastoma	cg09289359	Wald ratio	1	0.756792	0.162747	0.437809	1.07578	2.13143	1.54931	2.93227	0.00522542	TRUE	rs55982832	FALSE	FALSE	TRUE
Non-glioblastoma	cg17271974	Wald ratio	1	-0.504265	0.10846	-0.716848	-0.291683	0.603949	0.488289	0.747006	0.00518547	TRUE	rs10900595	FALSE	FALSE	TRUE
Non-glioblastoma	cg04554272	Inverse variance weighted	2	-0.266743	0.0576218	-0.379682	-0.153805	0.76587	0.684079	0.857439	0.00564903	TRUE	rs742036	FALSE	FALSE	TRUE
Non-glioblastoma	cg12405788	Wald ratio	1	0.620763	0.134471	0.357201	0.884326	1.86035	1.42932	2.42135	0.00594248	TRUE	rs11078685	FALSE	FALSE	TRUE
Non-glioblastoma	cg01833436	Wald ratio	1	-0.800042	0.173669	-1.14043	-0.459651	0.44931	0.319681	0.631504	0.00615425	TRUE	rs884328	FALSE	FALSE	TRUE
Non-glioblastoma	cg20041612	Wald ratio	1	-1.20511	0.262116	-1.71886	-0.691367	0.299658	0.17927	0.500891	0.00635692	TRUE	rs11979158	FALSE	FALSE	TRUE
Non-glioblastoma	cg08581937	Wald ratio	1	-1.30243	0.283332	-1.85776	-0.7471	0.27187	0.156022	0.473739	0.00631145	TRUE	rs1641516	FALSE	FALSE	TRUE
Non-glioblastoma	cg09323092	Wald ratio	1	0.89009	0.194621	0.508633	1.27155	2.43535	1.66302	3.56636	0.00698188	TRUE	rs111980103	FALSE	FALSE	TRUE
Non-glioblastoma	cg04682685	Wald ratio	1	1.7752	0.388153	1.01442	2.53598	5.90147	2.75777	12.6288	0.0069068	TRUE	rs111980103	FALSE	FALSE	TRUE
Non-glioblastoma	cg10414736	Wald ratio	1	-1.17226	0.256981	-1.67594	-0.668576	0.309667	0.187132	0.512438	0.00722893	TRUE	rs6900665	FALSE	FALSE	TRUE
Non-glioblastoma	cg02698622	Wald ratio	1	-0.444814	0.0984334	-0.637744	-0.251885	0.640943	0.528484	0.777334	0.00875973	TRUE	rs34290285	FALSE	FALSE	TRUE
Non-glioblastoma	cg19197236	Wald ratio	1	-0.806043	0.17837	-1.15565	-0.456438	0.446622	0.314853	0.633537	0.00866848	TRUE	rs34290285	FALSE	FALSE	TRUE
Non-glioblastoma	cg16126286	Wald ratio	1	0.305732	0.0677113	0.173018	0.438446	1.35762	1.18889	1.5503	0.00873047	TRUE	rs3006916	FALSE	FALSE	TRUE
Non-glioblastoma	cg24565496	Wald ratio	1	1.2546	0.278108	0.70951	1.79969	3.50644	2.03299	6.04779	0.00880693	TRUE	rs73499257	FALSE	FALSE	TRUE
Non-glioblastoma	cg10576459	Wald ratio	1	0.368467	0.0817775	0.208183	0.528751	1.44552	1.23144	1.69681	0.00894603	TRUE	rs2111438	FALSE	FALSE	TRUE
Non-glioblastoma	cg06653796	Inverse variance weighted	2	-0.260718	0.058057	-0.37451	-0.146926	0.770498	0.687626	0.863358	0.00950382	TRUE	rs909333	FALSE	FALSE	TRUE
Non-glioblastoma	cg10301401	Wald ratio	1	1.57932	0.352521	0.888383	2.27027	4.85168	2.4312	9.68198	0.00989132	TRUE	rs146236523	FALSE	FALSE	TRUE
Non-glioblastoma	cg06056563	Wald ratio	1	0.401796	0.0898985	0.225595	0.577997	1.49451	1.25307	1.78246	0.0102946	TRUE	rs72769435	FALSE	FALSE	TRUE
Non-glioblastoma	cg09083178	Wald ratio	1	-0.514575	0.115132	-0.740233	-0.288916	0.597755	0.477003	0.749075	0.0101946	TRUE	rs72769435	FALSE	FALSE	TRUE
Non-glioblastoma	cg20844262	Wald ratio	1	-0.375845	0.0842586	-0.540992	-0.210698	0.686709	0.58217	0.810018	0.0105214	TRUE	rs1758199	FALSE	FALSE	TRUE
Non-glioblastoma	cg19728936	Wald ratio	1	-0.404616	0.0907085	-0.582405	-0.226827	0.667233	0.558554	0.797058	0.0104212	TRUE	rs1758199	FALSE	FALSE	TRUE
Non-glioblastoma	cg03947749	Wald ratio	1	-0.496969	0.111413	-0.715337	-0.2786	0.608372	0.489027	0.756843	0.0103229	TRUE	rs1758199	FALSE	FALSE	TRUE
Non-glioblastoma	cg01756902	Wald ratio	1	-0.61829	0.138611	-0.889967	-0.346613	0.538865	0.410669	0.707079	0.0102264	TRUE	rs1758199	FALSE	FALSE	TRUE
Non-glioblastoma	cg12456884	Wald ratio	1	-0.643466	0.14545	-0.928547	-0.358385	0.525468	0.395127	0.698804	0.0120131	TRUE	rs9217	FALSE	FALSE	TRUE
Non-glioblastoma	cg08626932	Wald ratio	1	0.676349	0.153696	0.375105	0.977592	1.96668	1.45514	2.65805	0.0132622	TRUE	rs76257944	FALSE	FALSE	TRUE
Non-glioblastoma	cg06064964	Weighted median	3	0.260857	0.0593377	0.144555	0.377159	1.29804	1.15553	1.45814	0.0134129	TRUE	rs310633	FALSE	FALSE	TRUE
Non-glioblastoma	cg02296167	Wald ratio	1	0.877485	0.199953	0.485577	1.26939	2.40484	1.62511	3.55869	0.0137703	TRUE	rs1151625	FALSE	FALSE	TRUE
Non-glioblastoma	cg16209860	Wald ratio	1	-0.365318	0.0832453	-0.528479	-0.202157	0.693976	0.589501	0.816966	0.0136473	TRUE	rs1151625	FALSE	FALSE	TRUE
Non-glioblastoma	cg04199396	Wald ratio	1	-0.91083	0.20801	-1.31853	-0.50313	0.40219	0.267528	0.604635	0.0141417	TRUE	rs2282550	FALSE	FALSE	TRUE
Non-glioblastoma	cg18725573	Wald ratio	1	0.61356	0.1407	0.337789	0.889332	1.847	1.40184	2.4335	0.0152215	TRUE	rs2427536	FALSE	FALSE	TRUE
Non-glioblastoma	cg10118093	Wald ratio	1	0.805012	0.18463	0.443138	1.16689	2.23672	1.55759	3.21198	0.0151327	TRUE	rs72752071	FALSE	FALSE	TRUE
Non-glioblastoma	cg18085869	Wald ratio	1	-0.629794	0.145472	-0.914918	-0.344669	0.532702	0.400549	0.708455	0.0172645	TRUE	rs1793135	FALSE	FALSE	TRUE
Non-glioblastoma	cg14766885	Wald ratio	1	0.581295	0.134403	0.317865	0.844725	1.78835	1.37419	2.32734	0.0174546	TRUE	rs4262947	FALSE	FALSE	TRUE
Non-glioblastoma	cg11290998	Wald ratio	1	0.871343	0.201849	0.475719	1.26697	2.39012	1.60917	3.55007	0.0179624	TRUE	rs17035144	FALSE	FALSE	TRUE
Non-glioblastoma	cg06836544	Wald ratio	1	1.02174	0.238564	0.554157	1.48933	2.77803	1.74047	4.43411	0.0207571	TRUE	rs12463729	FALSE	FALSE	TRUE
Non-glioblastoma	cg09139047	Wald ratio	1	-0.244797	0.0572267	-0.356961	-0.132633	0.782864	0.6998	0.875787	0.0210723	TRUE	rs3129963	FALSE	FALSE	TRUE
Non-glioblastoma	cg04856590	Wald ratio	1	0.249429	0.0583096	0.135143	0.363716	1.28329	1.1447	1.43867	0.0208981	TRUE	rs3129963	FALSE	FALSE	TRUE
Non-glioblastoma	cg14645244	Wald ratio	1	-0.581141	0.135855	-0.847416	-0.314866	0.55926	0.428521	0.729886	0.0207268	TRUE	rs3129963	FALSE	FALSE	TRUE
Non-glioblastoma	cg08153752	Wald ratio	1	-1.18525	0.278564	-1.73123	-0.639262	0.305671	0.177066	0.527682	0.0227718	TRUE	rs2494606	FALSE	FALSE	TRUE
Non-glioblastoma	cg04159077	Wald ratio	1	-0.32967	0.0775077	-0.481586	-0.177755	0.719161	0.617803	0.837147	0.0227358	TRUE	rs1923368	FALSE	FALSE	TRUE
Non-glioblastoma	cg05956518	Wald ratio	1	-0.521232	0.12256	-0.76145	-0.281014	0.593789	0.466989	0.755018	0.0226069	TRUE	rs4474684	FALSE	FALSE	TRUE
Non-glioblastoma	cg03796797	Wald ratio	1	0.52225	0.1228	0.281563	0.762937	1.68582	1.3252	2.14457	0.0224275	TRUE	rs4474684	FALSE	FALSE	TRUE
Non-glioblastoma	cg07894883	Wald ratio	1	-1.35427	0.319966	-1.9814	-0.727139	0.258135	0.137875	0.48329	0.0243596	TRUE	rs7093996	FALSE	FALSE	TRUE
Non-glioblastoma	cg22370379	Wald ratio	1	0.681374	0.161269	0.365286	0.997462	1.97659	1.44093	2.71139	0.0249863	TRUE	rs3129965	FALSE	FALSE	TRUE
Non-glioblastoma	cg08772028	Wald ratio	1	0.354686	0.0839586	0.190128	0.519245	1.42573	1.2094	1.68076	0.0248509	TRUE	rs1793174	FALSE	FALSE	TRUE
Non-glioblastoma	cg20372689	Wald ratio	1	-1.17312	0.277888	-1.71778	-0.628462	0.309399	0.179464	0.533411	0.0249874	TRUE	rs3099134	FALSE	FALSE	TRUE
Non-glioblastoma	cg00910029	Wald ratio	1	0.921653	0.218523	0.493348	1.34996	2.51344	1.63779	3.85726	0.0252316	TRUE	rs62192043	FALSE	FALSE	TRUE
Non-glioblastoma	cg02492143	Wald ratio	1	-0.740524	0.175969	-1.08542	-0.395626	0.476864	0.337759	0.673259	0.0261017	TRUE	rs731493	FALSE	FALSE	TRUE
Non-glioblastoma	cg02654411	Wald ratio	1	-1.28836	0.30616	-1.88843	-0.688282	0.275724	0.151309	0.502439	0.0259245	TRUE	rs2235647	FALSE	FALSE	TRUE
Non-glioblastoma	cg20891116	Wald ratio	1	0.286698	0.0681807	0.153064	0.420333	1.33202	1.1654	1.52247	0.0260902	TRUE	rs2395158	FALSE	FALSE	TRUE
Non-glioblastoma	cg03071102	Wald ratio	1	0.939757	0.223521	0.501656	1.37786	2.55936	1.65145	3.9664	0.0259706	TRUE	rs4809312	FALSE	FALSE	TRUE
Non-glioblastoma	cg17216385	Wald ratio	1	-0.466934	0.111119	-0.684728	-0.24914	0.626921	0.504227	0.779471	0.0260363	TRUE	rs56020665	FALSE	FALSE	TRUE
Non-glioblastoma	cg11346837	Wald ratio	1	0.555085	0.132552	0.295282	0.814887	1.74209	1.34351	2.25892	0.0275444	TRUE	rs73166645	FALSE	FALSE	TRUE
Non-glioblastoma	cg05751343	Inverse variance weighted	2	-0.577395	0.13819	-0.848247	-0.306544	0.561359	0.428165	0.735986	0.0284974	TRUE	rs2315649	FALSE	FALSE	TRUE
Non-glioblastoma	cg09851343	Wald ratio	1	-1.0675	0.256684	-1.5706	-0.5644	0.343867	0.20792	0.568701	0.030815	TRUE	rs4984718	FALSE	FALSE	TRUE
Non-glioblastoma	cg06159384	Wald ratio	1	0.942831	0.226744	0.498413	1.38725	2.56724	1.64611	4.00382	0.0306866	TRUE	rs2281235	FALSE	FALSE	TRUE
Non-glioblastoma	cg09069229	Wald ratio	1	1.13821	0.273868	0.601426	1.67499	3.12117	1.82472	5.33873	0.030748	TRUE	rs1060643	FALSE	FALSE	TRUE
Non-glioblastoma	cg13648651	Wald ratio	1	0.843196	0.203561	0.444216	1.24218	2.32378	1.55927	3.46314	0.032432	TRUE	rs6090461	FALSE	FALSE	TRUE
Non-glioblastoma	cg18399703	Wald ratio	1	0.377561	0.0912853	0.198642	0.55648	1.45872	1.21974	1.74452	0.0330827	TRUE	rs637753	FALSE	FALSE	TRUE
Non-glioblastoma	cg00555268	Wald ratio	1	1.42562	0.345053	0.749312	2.10192	4.16042	2.11554	8.18187	0.0334986	TRUE	rs6090460	FALSE	FALSE	TRUE
Non-glioblastoma	cg01458054	Wald ratio	1	-0.469265	0.11358	-0.691881	-0.246648	0.625462	0.500633	0.781416	0.0332675	TRUE	rs6090460	FALSE	FALSE	TRUE
Non-glioblastoma	cg02593924	Wald ratio	1	0.732606	0.17739	0.384921	1.08029	2.0805	1.4695	2.94554	0.0332814	TRUE	rs2281230	FALSE	FALSE	TRUE
Non-glioblastoma	cg24496088	Wald ratio	1	0.309496	0.0754219	0.161669	0.457323	1.36274	1.17547	1.57984	0.0370619	TRUE	rs3006918	FALSE	FALSE	TRUE
Non-glioblastoma	cg02730055	Wald ratio	1	0.617085	0.150484	0.322136	0.912033	1.85352	1.38007	2.48938	0.0372694	TRUE	rs2076435	FALSE	FALSE	TRUE
Non-glioblastoma	cg08298584	Wald ratio	1	-1.49166	0.365308	-2.20766	-0.775653	0.225	0.109958	0.460403	0.039901	TRUE	rs4984975	FALSE	FALSE	TRUE
Non-glioblastoma	cg05857979	Wald ratio	1	1.13628	0.278276	0.590859	1.6817	3.11516	1.80554	5.37468	0.039635	TRUE	rs4984975	FALSE	FALSE	TRUE
Non-glioblastoma	cg03164805	Inverse variance weighted	2	0.301771	0.0739044	0.156919	0.446624	1.35225	1.1699	1.56303	0.0393766	TRUE	rs11859028	FALSE	FALSE	TRUE
Non-glioblastoma	cg03758021	Wald ratio	1	-0.8531	0.208961	-1.26266	-0.443536	0.426092	0.2829	0.641763	0.0392332	TRUE	rs1556456	FALSE	FALSE	TRUE
Non-glioblastoma	cg19962434	Wald ratio	1	-1.06064	0.260942	-1.57209	-0.549191	0.346235	0.207612	0.577417	0.0420981	TRUE	rs3787112	FALSE	FALSE	TRUE
Non-glioblastoma	cg24500972	Wald ratio	1	-0.918356	0.226133	-1.36158	-0.475135	0.399175	0.256256	0.621801	0.0424595	TRUE	rs1359931	FALSE	FALSE	TRUE
Non-glioblastoma	cg02612270	Wald ratio	1	0.822689	0.202757	0.425285	1.22009	2.27661	1.53003	3.3875	0.0428453	TRUE	rs76338497	FALSE	FALSE	TRUE
Non-glioblastoma	cg19300414	Wald ratio	1	0.906564	0.223821	0.467874	1.34525	2.4758	1.5966	3.83916	0.0438854	TRUE	rs11127317	FALSE	FALSE	TRUE
Non-glioblastoma	cg02837935	Inverse variance weighted	2	0.169203	0.0418084	0.087259	0.251148	1.18436	1.09118	1.2855	0.0442209	TRUE	rs12443922	FALSE	FALSE	TRUE
Non-glioblastoma	cg13787775	Wald ratio	1	0.571268	0.141395	0.294134	0.848403	1.77051	1.34196	2.33591	0.0452516	TRUE	rs7519417	FALSE	FALSE	TRUE
Non-glioblastoma	cg13331011	Wald ratio	1	0.332249	0.082303	0.170935	0.493563	1.3941	1.18641	1.63814	0.0456093	TRUE	rs3756677	FALSE	FALSE	TRUE
Non-glioblastoma	cg19505546	Wald ratio	1	-0.688238	0.171025	-1.02345	-0.35303	0.50246	0.359354	0.702556	0.0478398	TRUE	rs355161	FALSE	FALSE	TRUE
Non-glioblastoma	cg00751332	Wald ratio	1	-0.60515	0.150428	-0.899988	-0.310312	0.545992	0.406574	0.733218	0.0478135	TRUE	rs142120848	FALSE	FALSE	TRUE
Non-glioblastoma	cg01692088	Wald ratio	1	-1.59753	0.397136	-2.37592	-0.819144	0.202396	0.0929291	0.440809	0.0475674	TRUE	rs9803764	FALSE	FALSE	TRUE
Non-glioblastoma	cg00850073	Wald ratio	1	-0.956186	0.237733	-1.42214	-0.490228	0.384356	0.241196	0.612487	0.047383	TRUE	rs11742182	FALSE	FALSE	TRUE
Non-glioblastoma	cg13925235	Wald ratio	1	-0.393577	0.0979026	-0.585466	-0.201688	0.67464	0.556846	0.81735	0.0474974	TRUE	rs668628	FALSE	FALSE	TRUE
Non-glioblastoma	cg12317217	Wald ratio	1	0.8463	0.21059	0.433544	1.25906	2.33101	1.54272	3.5221	0.047485	TRUE	rs13164503	FALSE	FALSE	TRUE
Non-glioblastoma	cg04170174	Wald ratio	1	-1.67135	0.41656	-2.48781	-0.854891	0.187993	0.083092	0.425329	0.0485072	TRUE	rs59020951	FALSE	FALSE	TRUE
Non-glioblastoma	cg16144590	Wald ratio	1	0.373058	0.0929978	0.190782	0.555333	1.45217	1.2102	1.74252	0.04838	TRUE	rs17525359	FALSE	FALSE	TRUE
Non-glioblastoma	cg09113474	Wald ratio	1	-0.646284	0.16124	-0.962315	-0.330253	0.523989	0.382007	0.718742	0.0487611	TRUE	rs2012025	FALSE	FALSE	TRUE
Non-glioblastoma	cg16987638	Wald ratio	1	-0.627104	0.156455	-0.933755	-0.320452	0.534137	0.393075	0.725821	0.0484726	TRUE	rs2012025	FALSE	FALSE	TRUE
Non-glioblastoma	cg07689252	Wald ratio	1	-0.215375	0.0537759	-0.320776	-0.109975	0.806239	0.725586	0.895857	0.0488335	TRUE	rs78147778	FALSE	FALSE	TRUE
Non-glioblastoma	cg00305585	Wald ratio	1	-0.39822	0.0994585	-0.593159	-0.203281	0.671514	0.552579	0.816049	0.0487901	TRUE	rs56289115	FALSE	FALSE	TRUE
Non-glioblastoma	cg08422172	Wald ratio	1	-0.240868	0.0601691	-0.3588	-0.122937	0.785945	0.698514	0.884319	0.0486486	TRUE	rs8043748	FALSE	FALSE	TRUE
Non-glioblastoma	cg14088142	Wald ratio	1	-0.758998	0.18994	-1.13128	-0.386715	0.468135	0.32262	0.679284	0.0498621	TRUE	rs10214401	FALSE	FALSE	TRUE
Non-glioblastoma	cg23719209	Wald ratio	1	0.653521	0.163555	0.332954	0.974088	1.9223	1.39508	2.64875	0.0496272	TRUE	rs577295	FALSE	FALSE	TRUE
